# Supplementary material for: Machine Learning Predicts the Presence of 2,4,6-Trinitrotoluene in Sediments of a Baltic Sea Munitions Dumpsite Using Microbial Community Compositions
Source: Front Microbiol. 2021 Sep 29;12:626048. doi: 10.3389/fmicb.2021.626048 (PMC8513674; doi:10.3389/fmicb.2021.626048)
Supplement: Supplementary file 1 [file Data_Sheet_1.zip]

Archive with 14 entries (13 files):
- Supplements_update_09_28/
- Supplements_update_09_28/Supplementary_Figure_01_Map_KolbergerHeide_samplings_noline.docx
- Supplements_update_09_28/Supplementary_Figure_02_Sample_data.xlsx
- Supplements_update_09_28/Supplementary_Figure_03_Amplicon_libraries_data.xlsx
- Supplements_update_09_28/Supplementary_Figure_04_ASV_Threshold_noline.docx
- Supplements_update_09_28/Supplementary_Figure_05_nMDS_ordination_25_genera_noline.docx
- Supplements_update_09_28/Supplementary_Figure_06_unsupervised_PCA_sediment_area_noline.docx
- Supplements_update_09_28/Supplementary_Figure_07_Sediment_spearman_rank_correlation_noline.docx
- Supplements_update_09_28/Supplementary_Figure_08_Variable_importances.xlsx
- Supplements_update_09_28/Supplementary_Figure_09_Ordinations_supervised_abundance_genus.pdf
- Supplements_update_09_28/Supplementary_Figure_10_Ordinations_unsupervised_abundance_sediment.pdf
- Supplements_update_09_28/Supplementary_Figure_11_supervised_PCA_genus_area_noline.docx
- Supplements_update_09_28/Supplementary_Figure_12_mercury_arsenic_lead_pointsource_noline.docx
- Supplements_update_09_28/Supplementary_Figure_13_Classifications_RF_ANN_noline.docx
