# Supplementary material for: Machine Learning Predicts the Presence of 2,4,6-Trinitrotoluene in Sediments of a Baltic Sea Munitions Dumpsite Using Microbial Community Compositions
Source: Front Microbiol. 2021 Sep 29;12:626048. doi: 10.3389/fmicb.2021.626048 (PMC8513674; doi:10.3389/fmicb.2021.626048)
Supplement: Supplementary file 1 [file Data_Sheet_1.zip › Supplements_update_09_28/Supplementary_Figure_02_Sample_data.xlsx]

## Sheet: sample_data
Sediment parameters and munition compound concentrations together with
sampling and context information for the 167 sediments
Orange marked samples were removed from the Machine learning set.
Technical replicates and Udemm1350-1352 were averaged for Machine Learning
Ca and Sn were removed due to potentially unreliable quantification
Zr was removed as its silicate zircon is too stable to be reliably extracted by HCl
Sediment	Distance from mine [m]	Cruise	Station	Sediment layer	Experiment	Area	Collection	Biological_replicate	Depth [cm]	Date	Direction	TNT [pmol/g wet sediment (all UXOs)]	2-ADNT [pmol/g]	4-ADNT [pmol/g]	2,4-DANT [pmol/g]	2,6-DANT [pmol/g]	2,4-DNT [pmol/g]	2,6-DNT [pmol/g]	DNB [pmol/g]	TNB [pmol/g]	HMX [pmol/g]	RDX [pmol/g]	Tetryl [pmol/g]	Hg [ppb]	Pb206/Pb207	P [%]	Fe [%]	Sc [ppm]	V [ppm]	Cr [ppm]	Mn [ppm]	Co [ppm]	Ni [ppm]	Cu [ppm]	Zn [ppm]	As [ppm]	Sr [ppm]	Mo [ppm]	Ag [ppm]	Cd [ppm]	Sb [ppm]	Cs [ppm]	Ba [ppm]	W [ppm]	Tl [ppm]	Pb [ppm]	Bi [ppm]	Th [ppm]	U [ppm]
Udemm1140	10	L16_14	MO1	Surface	Mine area	Mine mound	Diver	1	0	2016-12-14	not applicable	1.46172	4.63606	11.1032	0.520428	0.299097	0	0	0	0	0	0	0	578.118	1.226	0.01	0.25	0.03	2.61	1.59	88.02	0.63	2.45	5.37	7.73	1.78	13.92	0.15	0.01	0.02	0.19	0.06	12.2	0.04	0.03	1.82	0.01	0.19	0.16
Udemm1141	2	L16_14	MO2	Surface	Mine area	Mine mound	Diver	1	0	2016-12-14	not applicable	0	2.06949	6.52295	1.11264	0.227314	0	0	0	0	0	0	0	8.7732	1.1995	0.01	0.07	0	1.55	0.73	60.85	0.24	1.13	2.75	3.36	0.9	5.76	0.15	0.01	0.03	0.2	0.05	10.22	0.04	0.02	1.65	0.01	0.04	0.11
Udemm1142	2	L16_14	MO3	Surface	Mine area	Mine mound	Diver	1	0	2016-12-14	not applicable	3.46938	8.42506	9.26198	0.849435	0.257223	0	0	0	0	0	0	0	383.489	1.1232	0.01	0.1	0.01	1.83	0.69	74.01	0.43	1.16	2.03	3.84	1.27	13.11	0.16	0.01	0.02	0.22	0.05	6.92	0.04	0.02	20.78	0.02	0.05	0.12
Udemm1143	10	L16_14	MO4	Surface	Mine area	Mine mound	Diver	1	0	2016-12-14	not applicable	0.973011	2.7999	2.97743	0.484537	0.107675	0	0	0	0	0	0	0	6.94689	1.2803	0.01	0.05	0	1.19	0.41	34.27	0.17	1.14	0.93	2.88	0.59	2.94	0.12	0.01	0.02	0.18	0.05	7.11	0.04	0.03	1.32	0.01	0.03	0.1
Udemm1144	20	L16_14	MO5	Surface	Mine area	Mine mound	Diver	1	0	2016-12-14	not applicable	0	1.12605	2.0137	0.131603	0.161512	0	0	0	0	0	0	0	10.2947	1.2234	0.01	0.05	0	1.2	0.36	41.62	0.16	21.02	1.29	2.81	0.74	2.98	0.12	0.01	0.02	0.16	0.05	7.2	0.04	0.02	1.34	0.01	0.02	0.1
Udemm1145	25	L16_14	MO6	Surface	Mine area	Mine mound	Diver	1	0	2016-12-14	not applicable	0	1.02967	2.50063	0.430699	0.21535	0	0	0	0	0	0	0	6.94718	1.227	0.01	0.04	0	1.13	0.36	44.09	0.17	15.82	1.09	2.72	0.58	3.26	0.13	0.01	0.02	0.16	0.05	8.72	0.04	0.02	1.27	0.01	0.02	0.1
Udemm1146	unknown	L17_07	ST08_0m	Surface	Transect	Restricted area	Diver	1	0	2017-06-30	not applicable	0	0.380421	0.735481	0.0658013	0	0	0	0	0	0	0	0	4.15187	1.2683	0.01	0.06	0	1.23	0.41	53.88	0.26	13.34	1	3.08	0.61	16.28	0.12	0.01	0.02	0.18	0.07	8.75	0.04	0.03	1.32	0.01	0.04	0.15
Udemm1147	unknown	L17_07	ST08_20m	Surface	Transect	Restricted area	Diver	1	0	2017-06-30	not applicable	0	0.750697	1.44053	0.0777651	0	0	0	0	0	0	0	0	7.67083	1.2305	0.01	0.07	0.01	1.64	0.56	81.42	0.3	9.47	1.29	5.98	0.69	71.97	0.13	0.01	0.05	0.15	0.05	13.08	0.04	0.03	1.62	0.01	0.03	0.16
Udemm1148	unknown	L17_07	ST08_40m	Surface	Transect	Restricted area	Diver	1	0	2017-06-30	not applicable	0	0.517373	0.918083	0	0.191422	0	0	0	0	0	0	0	3.72285	1.2392	0.01	0.06	0.03	1.42	0.58	50.89	0.25	1.31	0.85	3.59	0.59	21.05	0.11	0.01	0.02	0.16	0.05	8.96	0.04	0.03	1.5	0.01	0.07	0.16
Udemm1149	unknown	L17_07	ST08_60m	Surface	Transect	Restricted area	Diver	1	0	2017-06-30	not applicable	0	0.375349	0.598529	0.095711	0	0	0	0	0	0	0	0	28.9702	1.2558	0.01	0.07	0.02	1.3	0.44	41.97	0.24	9.54	1.12	3.57	0.83	12.52	0.11	0.01	0.02	0.16	0.08	8.73	0.1	0.03	1.13	0.01	0.06	0.15
Udemm1150	unknown	L17_07	ST08_80m	Surface	Transect	Restricted area	Diver	1	0	2017-06-30	not applicable	0	0.370276	0.725336	0	0	0	0	0	0	0	0	0	5.12849	1.2656	0.01	0.06	0	1.19	0.42	173.16	0.19	8.2	0.83	2.82	0.64	10.9	0.11	0.01	0.02	0.17	0.06	8.27	0.04	0.03	1.14	0.01	0.04	0.13
Udemm1151	unknown	L17_07	ST08_100m	Surface	Transect	Restricted area	Diver	1	0	2017-06-30	not applicable	0	0.62389	0.943444	0.191422	0.119639	0	0	0	0	0	0	0	8.27682	1.2388	0.01	0.05	0	1.15	0.41	38.29	0.22	8.31	0.87	2.7	0.62	7.03	0.11	0.01	0.02	0.15	0.05	8.26	0.04	0.02	1.14	0.01	0.04	0.1
Udemm1152	unknown	L17_07	ST08_120m	Surface	Transect	Restricted area	Diver	1	0	2017-06-30	not applicable	0	1.22242	1.55212	0.15553	0	0	0	0	0	0	0	0	9.60592	1.2555	0.01	0.06	0	1.2	0.42	46.35	0.21	7.77	1.02	2.99	0.62	15.02	0.12	0.01	0.02	0.18	0.05	7.61	0.04	0.02	1.27	0.01	0.03	0.12
Udemm1153	unknown	L17_07	ST08_140m	Surface	Transect	Restricted area	Diver	1	0	2017-06-30	not applicable	0.140888	2.91149	5.72153	0.101693	0.287133	0	0	0	0	0	0	0	7.4398	1.2786	0.01	0.05	0	1.14	0.38	53.25	0.2	1.62	0.72	2.5	0.61	6.37	0.12	0.01	0.02	0.16	0.05	8.14	0.04	0.02	1.31	0.01	0.07	0.13
Udemm1154	unknown	L17_07	ST08_160m	Surface	Transect	Restricted area	Diver	1	0	2017-06-30	not applicable	0.184916	3.07887	4.0984	0.293115	0.233295	0	0	0	0	0	0	0	5.20319	1.2017	0.01	0.05	0	1.28	0.42	58.8	0.22	0.89	0.7	2.99	0.68	9.35	0.12	0.01	0.02	0.18	0.05	44.94	0.04	0.03	1.31	0.01	0.03	0.1
Udemm1155	unknown	L17_07	ST08_180m	Surface	Transect	Restricted area	Diver	1	0	2017-06-30	not applicable	0.339013	5.89399	6.54831	0.173476	0.454627	0	0	0	0	0	0	0	15.4042	1.2372	0.01	0.05	0	1.16	0.37	55.21	0.21	7.88	0.98	2.99	0.62	9.38	0.12	0.01	0.02	0.15	0.05	9.62	0.04	0.03	1.47	0.01	0.03	0.11
Udemm1156	unknown	L17_07	ST08_200m	Surface	Transect	Restricted area	Diver	1	0	2017-06-30	not applicable	1.77431	14.6792	14.7198	1.51941	0.77167	0	15.6372	0	0	0	0.868352	0	6.80499	1.247	0.01	0.06	0.01	1.3	0.43	63.78	0.25	6.79	0.77	3.39	0.79	14.57	0.12	0.01	0.02	0.16	0.06	11.4	0.04	0.03	1.61	0.01	0.06	0.12
Udemm1157	unknown	L17_08	W18	Surface	Wide transect	West of Restricted area	Van Veen Grab Sampler	1	0	2017-09-27	not applicable	0	0.669541	1.37459	0.101693	0.203386	0	0	0	0	0	0	0	704.599	1.1942	0.04	0.13	0	12.48	1.36	53.6	1.47	13.45	12.92	55.95	3.85	37.84	0.54	0.03	0.46	0.24	0.07	29.3	0.04	0.05	24.89	0.11	0.05	0.92
Udemm1157_2	unknown	L17_08	W18	Surface	Wide transect	West of Restricted area	Van Veen Grab Sampler	2	0	2017-09-27	not applicable	0	0.669541	1.37459	0.101693	0.203386	0	0	0	0	0	0	0	226.469	1.1974	0.03	0.13	0	8.72	1.06	53.49	1.08	12.77	8.85	41.92	2.89	26.3	0.45	0.03	0.34	0.23	0.06	19.85	0.04	0.04	18.85	0.1	0.05	0.63
Udemm1158	unknown	L17_08	W22	Surface	Wide transect	East of Restricted area	Van Veen Grab Sampler	1	0	2017-09-27	not applicable	0	0	0.091301	0.095711	0	0	0	0	0	0	0	0	38.0141	1.2192	0.02	0.05	0	3.35	0.66	45.53	0.25	4.17	3.35	11.33	0.95	8.07	0.6	0.01	0.09	0.2	0.05	9.82	0.04	0.04	4.97	0.02	0.02	0.41
Udemm1160	unknown	L17_08	W27	Surface	Wide transect	Restricted area	Van Veen Grab Sampler	1	0	2017-09-27	not applicable	0	0.776059	1.50139	0.15553	0.119639	0	0	0	0	0	0	0.0452741	22.6703	1.2035	0.02	0.11	0	2.2	0.78	135.96	0.51	5.62	6.21	14.64	1.51	14.44	0.6	0.01	0.02	0.34	0.05	14.53	0.06	0.02	7.28	0.03	0.03	0.16
Udemm1161	unknown	L17_08	W28	Surface	Wide transect	Restricted area	Van Veen Grab Sampler	1	0	2017-09-27	not applicable	0	0.238397	0.106518	0.161512	0.131603	0	0	0	0	0	0	0.170648	19.1628	1.2272	0.01	0.06	0	1.31	0.53	77.72	0.26	2.6	1.37	4.04	0.66	25.97	0.13	0.01	0.03	0.19	0.05	6.82	0.04	0.02	1.61	0.01	0.06	0.14
Udemm1162	unknown	L17_08	W31	Surface	Wide transect	Restricted area	Van Veen Grab Sampler	1	0	2017-09-27	not applicable	0	0.0811565	0.299265	0.119639	0.113657	0	0	0	0	0	0	2.59455	8.98674	1.2239	0.01	0.03	0	1.06	0.34	24.31	0.11	7.94	0.81	1.96	0.45	2.08	0.11	0.01	0.02	0.17	0.05	7.3	0.04	0.03	1.2	0.03	0.02	0.08
Udemm1163	0.5	Haithabu	Kolberger_Heide	Surface	Star sampling around mine	Mine mound	Diver	1	0	2017-11-13	NW	21.9346	6.11717	12.0213	0.52641	0	0	0	0	0	0	7.22127	0.379606	21.2078	1.2277	0.01	0.12	0.02	1.62	0.81	108.79	0.41	5.82	2.28	6.09	1.44	49.43	0.16	0.01	0.03	0.18	0.05	8.71	0.04	0.03	1.63	0.01	0.07	0.13
Udemm1164	1	Haithabu	Kolberger_Heide	Surface	Star sampling around mine	Mine mound	Diver	1	0	2017-11-13	NW	15.3524	4.99112	4.75273	0.119639	1.04684	0	0	0	0	0	0	0	79.683	1.2245	0.01	0.13	0.01	1.52	0.89	43.99	0.45	6.18	5.4	8.51	1.2	16.79	0.14	0.01	0.03	0.21	0.05	6.79	0.04	0.03	1.57	0.01	0.06	0.12
Udemm1165	2	Haithabu	Kolberger_Heide	Surface	Star sampling around mine	Mine mound	Diver	1	0	2017-11-13	NW	0.246555	1.51661	2.4702	0.329006	2.04582	0	0	0	0	0	0	0	81.3374	1.2138	0.01	0.97	0.04	1.87	3.85	65.6	1.52	9.09	13.66	18.73	3.49	60.52	0.2	0.01	0.05	0.32	0.05	8.3	0.04	0.04	2.93	0.01	0.18	0.38
Udemm1166	0.5	Haithabu	Kolberger_Heide	Surface	Star sampling around mine	Mine mound	Diver	2	0	2017-11-13	NW	0.12768	1.08547	1.98833	0.125621	0.448645	0	0	0	0	0	0	0	52.6979	1.2378	0.01	0.09	0.02	1.27	1.07	43.88	0.35	7.6	3.23	7.02	1.02	6.81	0.16	0.01	0.03	0.21	0.05	9.16	0.04	0.03	1.75	0.01	0.04	0.16
Udemm1167	1	Haithabu	Kolberger_Heide	Surface	Star sampling around mine	Mine mound	Diver	2	0	2017-11-13	NW	0	1.29343	1.91732	0.101693	0.0777651	0	0	0	0	0	0	0	397.516	1.264	0.01	0.08	0.02	1.44	0.48	61.94	0.28	9.02	1.1	4.8	0.82	10.54	0.12	0.01	0.02	0.17	0.05	10.27	0.04	0.03	1.53	0.01	0.04	0.12
Udemm1168	2	Haithabu	Kolberger_Heide	Surface	Star sampling around mine	Mine mound	Diver	2	0	2017-11-13	NW	0.330207	1.9579	2.53107	0.203386	0.412753	0	0	0	0	0	0	0	23.687	1.2661	0.01	0.07	0.01	1.36	0.61	45.64	0.26	11.93	1.32	5.81	0.76	11.27	0.12	0.01	0.03	0.18	0.05	15.03	0.04	0.03	1.67	0.01	0.05	0.12
Udemm1169	0.5	Haithabu	Kolberger_Heide	Surface	Star sampling around mine	Mine mound	Diver	3	0	2017-11-13	NW	20.2879	27.2331	34.2835	2.56027	6.53825	0	0	0	0	0	0	0	243.324	1.1469	0.02	0.29	0.07	2.07	5.69	88.75	1.4	12.87	24.52	1341.56	4.79	49.59	0.28	0.05	3.07	0.5	0.05	12.59	0.05	0.03	74.54	0.11	0.17	0.28
Udemm1170	1	Haithabu	Kolberger_Heide	Surface	Star sampling around mine	Mine mound	Diver	3	0	2017-11-13	NW	9.95905	5.76718	7.9787	0.885326	0.783633	0	0	0	0	0	0	0	40.3426	1.2134	0.01	0.13	0	1.55	0.95	47.76	0.3	7.55	1.72	5.26	1.2	12.2	0.13	0.01	0.02	0.17	0.04	14.25	0.04	0.03	1.79	0.01	0.06	0.13
Udemm1171	2	Haithabu	Kolberger_Heide	Surface	Star sampling around mine	Mine mound	Diver	3	0	2017-11-13	NW	6.51609	3.38828	4.88968	0.693904	0.520428	0	0	0	0	0	0	0	21.8652	1.2066	0.02	0.09	0	1.6	0.57	41.54	0.27	5.11	1.21	4.08	0.89	13.45	0.11	0.02	0.02	0.18	0.06	18.26	0.04	0.03	1.6	0.01	0.03	0.12
Udemm1172	0.5	Haithabu	Kolberger_Heide	Surface	Star sampling around mine	Mine mound	Diver	1	0	2017-11-13	NE	0.202527	6.63454	4.6665	0.478555	2.5842	0	0	0	0	0	0	0	42.2403	1.2294	0.03	0.11	0.04	1.82	0.7	79.92	0.38	6.07	1.42	6.17	1.13	56.28	0.15	0.01	0.04	0.19	0.05	7.64	0.04	0.03	1.84	0.01	0.09	0.25
Udemm1173	1	Haithabu	Kolberger_Heide	Surface	Star sampling around mine	Mine mound	Diver	1	0	2017-11-13	NE	1.93722	2.68831	4.71722	0.622121	0.125621	0	0	0	0	0	0	0	10.3962	1.2175	0.01	0.08	0	1.33	0.44	38.3	0.22	6.18	1.4	4.05	0.84	8.98	0.12	0.01	0.02	0.16	0.05	8.43	0.04	0.03	1.53	0.01	0.03	0.12
Udemm1174	2	Haithabu	Kolberger_Heide	Surface	Star sampling around mine	Mine mound	Diver	1	0	2017-11-13	NE	0.294985	1.45574	2.60715	0.364898	0	0	0	0	0	0	0	0	26.4745	1.2059	0.01	0.08	0	1.39	0.53	36.33	0.26	9.44	1.65	6.13	1.08	10.38	0.12	0.01	0.03	0.19	0.05	10.27	0.04	0.03	1.73	0.01	0.06	0.12
Udemm1175	0.5	Haithabu	Kolberger_Heide	Surface	Star sampling around mine	Mine mound	Diver	2	0	2017-11-13	NE	3.03791	1.78544	5.83312	0	0	0	0	0	0	0	0	0	2116.8	1.2021	0.01	0.21	0.02	1.53	1.09	53.09	0.43	6.63	1.46	21.82	0.8	14.34	0.16	0	0.06	0.2	0.06	15.09	0.04	0.03	3.19	0.01	0.13	0.18
Udemm1176	1	Haithabu	Kolberger_Heide	Surface	Star sampling around mine	Mine mound	Diver	2	0	2017-11-13	NE	0.118875	1.35937	1.72965	0	0	0	0	0	0	0	0	0	49.9272	1.2005	0.01	0.09	0.02	2.33	0.59	69.31	0.39	5.71	1.63	8.57	1.53	31.95	0.29	0	0.07	0.18	0.06	18.69	0.04	0.03	2.88	0.01	0.05	0.37
Udemm1177	2	Haithabu	Kolberger_Heide	Surface	Star sampling around mine	Mine mound	Diver	2	0	2017-11-13	NE	1.20195	2.05935	2.13543	0.107675	0	0	0	0	0	0	0	0	60.8262	1.2062	0.02	0.08	0.01	2.09	0.58	71.52	0.33	2.28	1.73	9.41	1.79	29.49	0.3	0	0.07	0.17	0.05	14.01	0.04	0.03	3.1	0.01	0.08	0.44
Udemm1178	0.5	Haithabu	Kolberger_Heide	Surface	Star sampling around mine	Mine mound	Diver	3	0	2017-11-13	NE	183.578	44.6614	33.7357	4.41467	2.4167	92.8952	37.8466	78.3118	2.53871	0	0	0	75.6116	1.248	0.28	0.28	0.32	2.5	1.05	194.51	0.92	6.15	2.62	9.42	4.84	108.5	0.23	0.01	0.04	0.26	0.06	19.11	0.05	0.04	2.21	0.01	0.82	0.66
Udemm1179	1	Haithabu	Kolberger_Heide	Surface	Star sampling around mine	Mine mound	Diver	3	0	2017-11-13	NE	1.46172	5.544	6.92366	0.777651	1.54932	0	0	0	0	0	0	0	386.493	1.6306	0.01	0.16	0.03	1.5	0.75	54.64	0.45	10.3	2.34	8.34	1.32	25.67	0.14	0	0.03	0.18	0.05	10.24	0.03	0.03	2.04	0.02	0.09	0.14
Udemm1181	0.5	Haithabu	Kolberger_Heide	Surface	Star sampling around mine	Mine mound	Diver	1	0	2017-11-13	SW	0.193722	1.38473	2.36368	0.119639	0	0	0	0	0	0	0	0	344.702	1.2524	0.02	0.4	0.14	2.22	1.37	122.03	0.74	7.57	4.45	28.54	2.04	71.69	0.16	0.01	0.05	0.26	0.06	19.07	0.04	0.03	2.21	0.01	0.29	0.31
Udemm1182	1	Haithabu	Kolberger_Heide	Surface	Star sampling around mine	Mine mound	Diver	1	0	2017-11-13	SW	0.845331	1.26807	2.37383	0.478555	2.45259	0	0	0	0	0	0	0	67.4499	1.2297	0.02	0.23	0.07	1.97	0.95	76.57	0.56	3.11	2.85	10.22	1.43	42.11	0.16	0.01	0.04	0.18	0.06	7.36	0.04	0.03	2	0.01	0.24	0.23
Udemm1183	2	Haithabu	Kolberger_Heide	Surface	Star sampling around mine	Mine mound	Diver	1	0	2017-11-13	SW	0.7969	2.18615	4.66143	0.628103	1.08273	0	0	0	0	0	0	0	151.227	1.239	0.01	0.17	0.04	1.74	0.68	79.92	0.48	5.6	1.74	8.66	1.41	15.59	0.17	0.01	0.04	0.17	0.06	9.28	0.04	0.03	1.78	0.01	0.1	0.22
Udemm1184	0.5	Haithabu	Kolberger_Heide	Surface	Star sampling around mine	Mine mound	Diver	2	0	2017-11-13	SW	0	0.68983	1.35937	0.251241	0	0	0	0	0	0	0	0	15.2902	1.1811	0.01	0.08	0.01	1.27	0.45	47.71	0.24	6.06	1.12	4.28	0.87	10.95	0.11	0.01	0.02	0.24	0.05	13.6	0.04	0.03	6.6	0.01	0.07	0.13
Udemm1185	1	Haithabu	Kolberger_Heide	Surface	Star sampling around mine	Mine mound	Diver	2	0	2017-11-13	SW	0	0.887649	1.22749	0.107675	0.179458	0	0	0	0	0	0	0	7.76253	1.2492	0.01	0.07	0	1.34	0.39	36	0.21	1.85	0.8	4.68	0.88	7.93	0.11	0.01	0.03	0.18	0.05	7.19	0.04	0.03	1.38	0.01	0.06	0.12
Udemm1186	2	Haithabu	Kolberger_Heide	Surface	Star sampling around mine	Mine mound	Diver	2	0	2017-11-13	SW	0	0.923155	1.48618	0.191422	0	0	0	0	0	0	0	0	10.1275	1.2199	0.01	0.07	0	1.28	0.4	44.67	0.22	2.25	0.81	3.84	0.77	8.37	0.11	0.01	0.02	0.17	0.05	11.69	0.04	0.03	1.53	0.01	0.02	0.11
Udemm1187	0.5	Haithabu	Kolberger_Heide	Surface	Star sampling around mine	Mine mound	Diver	3	0	2017-11-13	SW	9.47475	19.4776	30.3322	1.05282	1.11862	1.98759	0	0	0	0	0	0	516.668	1.2384	0.01	0.4	0.05	2.57	3.02	102.4	1.18	7.91	11.06	13.62	2.37	59.64	0.18	0.02	0.05	0.34	0.05	7.27	0.04	0.03	2.16	0.01	0.21	0.28
Udemm1188	1	Haithabu	Kolberger_Heide	Surface	Star sampling around mine	Mine mound	Diver	3	0	2017-11-13	SW	0.774887	4.08826	6.87801	0	0	0	0	0	0	0	0	0	35.0088	1.2293	0.02	0.13	0.02	1.61	0.7	65.38	0.43	5.6	2.8	11.85	2.15	14.6	0.19	0.01	0.03	0.22	0.05	8.72	0.04	0.03	1.85	0.01	0.07	0.14
Udemm1189	2	Haithabu	Kolberger_Heide	Surface	Star sampling around mine	Mine mound	Diver	3	0	2017-11-13	SW	465.359	195.46	107.999	6.46049	6.91512	12.3264	106.133	0	6.78085	0	0	0	1278.44	1.2063	0.01	0.22	0.03	1.87	2.35	51.79	1.05	4.57	17.42	12.18	1.49	11.91	0.19	0.01	0.03	0.59	0.04	10.27	0.04	0.03	3.12	0.02	0.15	0.18
Udemm1190	0.5	Haithabu	Kolberger_Heide	Surface	Star sampling around mine	Mine mound	Diver	1	0	2017-11-13	SE	1.25479	2.02384	3.87015	0.197404	0	0	0	0	0	0	0	0	27.7956	1.2188	0.01	0.09	0	1.4	0.46	58.09	0.24	5.73	1.46	4.92	0.87	10.71	0.13	0.01	0.02	0.16	0.05	7.75	0.04	0.03	1.75	0.02	0.03	0.11
Udemm1191	1	Haithabu	Kolberger_Heide	Surface	Star sampling around mine	Mine mound	Diver	1	0	2017-11-13	SE	8.72188	5.06214	7.88232	0.089729	0	0	0	0	0	0	0	0	24.8578	1.228	0.01	0.07	0.01	1.33	0.5	44.79	0.23	5.2	1.26	4.94	0.84	9.82	0.13	0.01	0.03	0.19	0.05	9.41	0.04	0.03	1.69	0.01	0.02	0.15
Udemm1192	2	Haithabu	Kolberger_Heide	Surface	Star sampling around mine	Mine mound	Diver	1	0	2017-11-13	SE	0.343416	1.79559	3.03322	0.137584	0	0	0	0	0	0	0	0	24.5444	1.2326	0.01	0.08	0	1.49	0.57	47.94	0.25	15.48	1.38	4.46	1.06	10.83	0.13	0.01	0.03	0.2	0.05	10	0.04	0.03	1.77	0.01	0.02	0.11
Udemm1193	0.5	Haithabu	Kolberger_Heide	Surface	Star sampling around mine	Mine mound	Diver	2	0	2017-11-13	SE	0.611984	1.16155	1.8666	0	0.101693	0	0	0	0	0	0	0	164.515	1.3205	0.02	0.15	0.02	1.56	0.76	58.6	0.37	2.29	2.04	5.79	1.25	81.13	0.14	0.01	0.03	0.2	0.05	8.28	0.03	0.03	1.58	0.01	0.12	0.77
Udemm1194	1	Haithabu	Kolberger_Heide	Surface	Star sampling around mine	Mine mound	Diver	2	0	2017-11-13	SE	3.69392	5.0317	3.64697	0	0	0	0	0	0	0	0	0	9.69581	1.34	0.01	0.09	0.02	1.38	0.43	84.91	0.28	3.93	1.01	4.19	0.93	14.71	0.13	0.01	0.02	0.16	0.07	8.16	0.04	0.03	1.75	0.04	0.05	0.21
Udemm1195	2	Haithabu	Kolberger_Heide	Surface	Star sampling around mine	Mine mound	Diver	2	0	2017-11-13	SE	0.82772	2.25209	2.62744	0.0837471	0	0	0	0	0	0	0	0	18.266	1.2378	0.02	0.11	0.01	1.58	0.49	53.99	0.27	4.25	1.2	4.5	1.17	16.91	0.12	0.01	0.02	0.17	0.05	9.37	0.04	0.03	1.57	0.01	0.04	0.15
Udemm1197	1	Haithabu	Kolberger_Heide	Surface	Star sampling around mine	Mine mound	Diver	3	0	2017-11-13	SE	1.81394	3.76363	4.04261	0.245259	0.729796	0	0	0	0	0	0	0	149.431	1.2294	0.02	0.23	0.05	2.05	1.69	55.59	0.8	5.76	9.85	6.86	2.38	34.28	0.19	0.01	0.04	0.27	0.05	14.68	0.04	0.03	2.14	0.01	0.21	0.24
Udemm1198	2	Haithabu	Kolberger_Heide	Surface	Star sampling around mine	Mine mound	Diver	3	0	2017-11-13	SE	5.84247	13.1169	19.6094	3.35587	1.28612	0	0	0	0	0	0	0	141.072	1.2513	0.01	0.24	0.07	2.03	1.34	62.24	0.82	6.22	4.08	9.62	1.82	30.81	0.14	0.01	0.03	0.23	0.05	20.99	0.04	0.03	1.61	0.01	0.33	0.24
Udemm1237	0	L17_10	0m_A	Surface	Distance from mine sampling	Mine mound	Diver	1	0	2017-12-15	not applicable	0	0.857215	0.938372	0.460609	0	0	0	0	0	0	0	0	11.1126	1.2186	0.01	0.08	0	1.22	0.41	37.99	0.23	2.61	1.29	11.76	0.78	6.8	0.13	0.01	0.02	0.21	0.06	6.65	0.04	0.03	1.74	0.01	0.02	0.1
Udemm1238	0	L17_10	0m_B	Surface	Distance from mine sampling	Mine mound	Diver	2	0	2017-12-15	not applicable	0	1.46589	2.0492	0.119639	1.93815	0	0	0	0	0	0	0	9.59721	1.296	0.03	0.11	0	1.4	0.76	42.94	0.25	2.63	1.34	3.92	0.89	22.92	0.16	0.01	0.02	0.21	0.05	9.26	0.04	0.03	1.67	0.01	0.07	0.41
Udemm1239	0	L17_10	0m_C	Surface	Distance from mine sampling	Mine mound	Diver	3	0	2017-12-15	not applicable	19.6275	86.6498	63.1702	5.47347	3.48747	0	0	0	0	0	0	0	10.9674	1.2187	0.02	0.11	0.06	1.51	0.49	43.05	0.34	7.74	2.03	4.42	0.92	17.5	0.18	0.02	0.03	0.28	0.03	24.82	0.01	0.02	1.62	0.01	0.02	0.14
Udemm1240	5	L17_10	5m_A	Surface	Distance from mine sampling	Mine mound	Diver	1	0	2017-12-15	not applicable	0	0.847071	1.04489	0.0717832	0.233295	0	0	0	0	0	0	0	59.5787	1.2044	0.02	0.06	0.04	1.09	0.33	35.74	0.18	4.58	0.96	4.36	0.58	8.1	0.16	0.02	0.02	0.29	0.03	9.98	0.01	0.02	1.68	0.01	0.01	0.12
Udemm1241	5	L17_10	5m_B	Surface	Distance from mine sampling	Mine mound	Diver	2	0	2017-12-15	not applicable	1.17554	10.8902	9.07431	0.203386	0.37088	0	0	0	0	0	0	0	83.9664	1.2235	0.02	0.08	0.06	1.22	0.41	38.15	0.21	5.83	1.18	3.9	0.81	9.71	0.17	0.02	0.02	0.29	0.02	10.46	0.01	0.02	1.41	0	0.02	0.15
Udemm1242	5	L17_10	5m_C	Surface	Distance from mine sampling	Mine mound	Diver	3	0	2017-12-15	not applicable	0	0.760842	1.73472	0.089729	0	0	0	0	0	0	0	0	10.7056	1.1957	0.02	0.06	0.04	1.08	0.35	33.14	0.17	3.45	0.9	2.89	0.56	15.4	0.15	0.02	0.01	0.29	0.02	10.19	0.01	0.02	2.12	0.02	0.01	0.08
Udemm1243	0	L17_10	0mW	Surface	Star sampling around mine	Mine mound	Diver	1	0	2017-12-15	W	0.422665	3.78899	7.47654	0.149548	0	0	0	0	0.394181	0	0	0	20.5158	1.2648	0.02	0.11	0.09	1.26	0.54	49.36	0.36	4.72	2.16	4.87	0.96	28.32	0.16	0.02	0.03	0.29	0.03	6.29	0.01	0.02	1.51	0.01	0.12	0.15
Udemm1244	1	L17_10	1mW	Surface	Star sampling around mine	Mine mound	Diver	1	0	2017-12-15	W	4.19143	50.9713	58.1791	2.51241	3.23623	0	0	0	0	0	0	0	11.0021	1.261	0.01	0.09	0.05	1.19	0.63	38.78	0.37	3.91	2.87	5.23	0.8	16.19	0.18	0.02	0.02	0.28	0.02	6.61	0	0.02	1.28	0	0.01	0.11
Udemm1245	2	L17_10	2mW	Surface	Star sampling around mine	Mine mound	Diver	1	0	2017-12-15	W	2.44794	4.15927	3.89551	0	0	0	0	0	0.666354	0	0	0	32.254	1.234	0.02	0.11	0.12	1.49	0.49	118.22	0.47	4.28	1.38	5.61	1.14	58.92	0.2	0.02	0.05	0.27	0.03	7.59	0	0.02	1.98	0.01	0.06	0.17
Udemm1246	0	L17_10	0mS	Surface	Star sampling around mine	Mine mound	Diver	1	0	2017-12-15	S	0.154097	1.45067	1.79559	0	0	0	0	0	0	0	0	0	62.1378	1.2131	0.02	0.14	0.06	1.36	3.13	35.06	0.37	3.07	5.51	4.13	2.47	15.03	0.29	0.02	0.02	0.37	0.03	8.04	0.01	0.02	1.33	0.01	0.05	0.11
Udemm1247	1	L17_10	1mS	Surface	Star sampling around mine	Mine mound	Diver	1	0	2017-12-15	S	0	0.426072	0.831854	0	0	0	0	0	0	0	0	0	5.67962	1.2405	0.02	0.08	0.05	1.17	0.37	23.5	0.18	6.74	1.03	2.87	0.75	7.42	0.14	0.02	0.01	0.28	0.03	13.93	0.01	0.02	1.21	0.01	0.01	0.1
Udemm1248	2	L17_10	2mS	Surface	Star sampling around mine	Mine mound	Diver	1	0	2017-12-15	S	0	1.5927	2.39412	0	0	0	0	0	0	0	0	0	11.5979	1.2219	0.02	0.08	0.05	1.18	0.47	66.09	0.26	5.02	1.15	3.67	0.82	9.77	0.18	0.02	0.02	0.25	0.03	8.6	0.01	0.02	1.38	0.01	0.01	0.1
Udemm1249	0	L17_10	0mN	Surface	Star sampling around mine	Mine mound	Diver	1	0	2017-12-15	N	0	0.481867	0.639107	0	0	0	0	0	0	0	0	0	7.16876	1.2585	0.02	0.11	0.15	1.29	0.45	78.71	0.4	3.57	0.94	4.32	1.19	21.22	0.15	0.02	0.03	0.29	0.02	11.31	0.01	0.02	1.45	0.01	0.1	0.14
Udemm1250	1	L17_10	1mN	Surface	Star sampling around mine	Mine mound	Diver	1	0	2017-12-15	N	0	0.552879	0.999239	0	0	0	0	0	0	0	0	0	5.88926	1.3667	0.02	0.08	0.05	1.17	0.33	40.54	0.28	6.81	1.02	3.32	0.86	14.17	0.16	0.02	0.02	0.29	0.03	17.55	0.01	0.02	1.31	0.01	0.03	0.26
Udemm1251	2	L17_10	2mN	Surface	Star sampling around mine	Mine mound	Diver	1	0	2017-12-15	N	0	0.816637	1.55212	0	0	0	0	0	0	0	0	0	10.3042	1.2438	0.02	0.075	0.04	1.165	0.375	61.99	0.215	4.335	1.035	3.43	0.68	10.59	0.15	0.02	0.015	0.3	0.025	7.8	0.02	0.02	1.595	0.01	0.015	0.12
Udemm1252	0	L17_10	0mE	Surface	Star sampling around mine	Mine mound	Diver	1	0	2017-12-15	E	0	0.902866	1.74994	0	0	0	0	0	0	0	0	0	11.0947	1.2274	0.01	0.08	0.05	1.11	0.35	37.65	0.2	4.9	1.11	2.89	0.68	9.91	0.17	0.02	0.02	0.31	0.03	6.55	0.01	0.02	1.31	0	0.02	0.09
Udemm1253	1	L17_10	1mE	Surface	Star sampling around mine	Mine mound	Diver	1	0	2017-12-15	E	0	0.46665	0.75577	0	0	0	0	0	0	0	0	0	5.41165	1.2218	0.01	0.08	0.06	1.07	0.33	21.17	0.2	5.78	1.59	2.83	0.69	8.72	0.15	0.02	0.02	0.26	0.03	12.2	0	0.02	1.22	0.01	0.06	0.09
Udemm1254	2	L17_10	2mE	Surface	Star sampling around mine	Mine mound	Diver	1	0	2017-12-15	E	0	0.877504	1.29343	0	0	0	0	0	0	0	0	0	7.83851	1.284	0.02	0.12	0.14	1.88	0.83	58.94	0.43	4.26	2.01	4.99	0.79	40.27	0.16	0.02	0.05	0.29	0.03	11.08	0.01	0.02	2.04	0.02	0.13	0.25
Udemm1255	unknown	H16_UDEMM_08	7_GS	Surface	unknown	Restricted area	unknown	1	0	unknown	not applicable	0	0.091301	0.192747	0	0	0	0	0	0	0	0	0	7.2346	1.1998	0.02	0.08	0.05	1.33	0.41	60.57	0.22	6.14	0.93	4.05	0.84	15.62	0.17	0.02	0.02	0.29	0.03	12.92	0.01	0.02	2	0.01	0.03	0.12
Udemm1257	unknown	H16_UDEMM_08	9_GS	Surface	unknown	Restricted area	unknown	1	0	unknown	not applicable	0	0.207963	0.456505	0	0	0	0	0	0	0	0	0	13.9158	1.1997	0.03	0.12	0.05	1.7	0.47	310.56	0.35	2.18	1	5.36	1.65	30.31	0.22	0.02	0.03	0.3	0.03	12.49	0.02	0.01	2.38	0.01	0.03	0.13
Udemm1258	unknown	H16_UDEMM_08	10_GS	Surface	unknown	Restricted area	unknown	1	0	unknown	not applicable	0	0.162313	0.573168	0	0	0	0	0	0	0	0	0	15.8265	1.2243	0.02	0.07	0.05	1.42	0.41	39.11	0.2	4.94	1.05	5.31	0.79	17.99	0.15	0.02	0.03	0.29	0.02	10.3	0.01	0.02	1.99	0.01	0.03	0.11
Udemm1259	unknown	H16_UDEMM_08	11_GS	Surface	unknown	Restricted area	unknown	1	0	unknown	not applicable	0	0.253614	0.502156	0	0	0	0	0	0	0	0	0	8.84893	1.2456	0.02	0.1	0.07	1.54	0.45	90.05	0.34	3.7	1.46	5.39	0.98	31.02	0.15	0.02	0.03	0.28	0.03	14.82	0.01	0.02	2.49	0.01	0.16	0.16
Udemm1260	unknown	H16_UDEMM_08	12_GS	Surface	unknown	Restricted area	unknown	1	0	unknown	not applicable	0	0	0.0507228	0	0	0	0	0	0	0	0	0	5.26947	1.2097	0.02	0.06	0.05	1.1	0.34	20.64	0.15	1.38	0.71	3	0.55	14.53	0.15	0.02	0.02	0.28	0.02	9.08	0	0.02	1.69	0.01	0.03	0.11
Udemm1261	unknown	H16_UDEMM_08	13_GS	Surface	unknown	Restricted area	unknown	1	0	unknown	not applicable	0	0	0	0	0	0	0	0	0	0	0	0	5.40938	1.2249	0.01	0.06	0.06	0.95	0.31	20.83	0.15	6.16	0.77	2.46	0.59	12.36	0.14	0.02	0.02	0.32	0.03	6.7	0.01	0.02	1.34	0.02	0.03	0.09
Udemm1262	unknown	H16_UDEMM_08	14_GS	Surface	unknown	Restricted area	unknown	1	0	unknown	not applicable	0	0	0	0	0	0	0	0	0	0	0	0	9.04852	1.2512	0.02	0.07	0.09	1.13	0.34	58.56	0.2	2.4	0.77	2.76	0.64	28.69	0.14	0.02	0.02	0.28	0.03	6.95	0.01	0.02	1.52	0.01	0.13	0.23
Udemm1263	unknown	L17_07	ST01_0m	Surface	Transect	Restricted area	Diver	1	0	2017-06-30	not applicable	21.5383	46.944	73.5227	6.16737	7.24412	0	0	0	0	0	1.03482	0	13.2974	1.1957	0.02	0.11	0.05	1.67	0.4	94.72	0.34	3.79	1.33	16.35	1.06	10.12	0.17	0.02	0.04	0.28	0.02	10.97	0.01	0.02	2.43	0.01	0.05	0.09
Udemm1264	unknown	L17_07	ST01_20m	Surface	Transect	Restricted area	Diver	1	0	2017-06-30	not applicable	0.0440276	0.568095	0.938372	0	0	0	0	0	0	0	0	0	8.98062	1.2087	0.02	0.06	0.05	1.23	0.37	102.77	0.26	10.37	1.19	3.87	0.69	7.99	0.19	0.02	0.02	0.3	0.03	11.73	0.01	0.02	1.78	0.01	0.02	0.09
Udemm1265	unknown	L17_07	ST01_40m	Surface	Transect	Restricted area	Diver	1	0	2017-06-30	not applicable	0.0572359	1.45574	1.263	0	0	0	0	0	0	0	0	0	7.4463	1.2028	0.02	0.08	0.05	1.45	0.42	87.8	0.28	4.31	0.88	4.83	0.88	11.16	0.17	0.02	0.03	0.29	0.03	32.16	0.01	0.02	1.96	0.01	0.03	0.1
Udemm1266	unknown	L17_07	ST01_60m	Surface	Transect	Restricted area	Diver	1	0	2017-06-30	not applicable	0.237749	1.18184	1.46589	0	0	0	0	0	0	0	0	0	8.10202	1.2022	0.02	0.07	0.05	1.28	0.36	75.65	0.24	6.07	0.98	4.02	0.77	8.4	0.16	0.02	0.02	0.3	0.02	8.38	0.01	0.02	1.98	0.01	0.02	0.09
Udemm1267	unknown	L17_07	ST01_80m	Surface	Transect	Restricted area	Diver	1	0	2017-06-30	not applicable	0	0.674613	1.32894	0	0	0	0	0	0	0	0	0	7.99586	1.2237	0.02	0.08	0.05	1.35	0.38	96.51	0.29	2.9	0.91	4.29	0.93	11.23	0.17	0.02	0.02	0.29	0.02	6.89	0.01	0.02	1.82	0.01	0.02	0.11
Udemm1268	unknown	L17_07	ST01_100m	Surface	Transect	Restricted area	Diver	1	0	2017-06-30	not applicable	0.0616387	0.882577	1.74994	0	0	0	0	0	0	0	0	0	15.0242	1.1919	0.02	0.07	0.04	1.42	0.38	137.27	0.31	8.49	0.94	4.36	0.83	8.15	0.18	0.02	0.02	0.29	0.02	11.94	0.01	0.02	2.11	0.02	0.02	0.09
Udemm1269	unknown	L17_07	ST01_120m	Surface	Transect	Restricted area	Diver	1	0	2017-06-30	not applicable	0.189319	1.81588	3.84986	0	0	0	0	0	0	0	0	0	21.5571	1.1938	0.02	0.07	0.05	1.43	0.37	76.64	0.25	7.18	1.03	5.68	0.68	11.75	0.17	0.02	0.02	0.27	0.03	11.77	0.01	0.02	2.05	0.01	0.02	0.09
Udemm1270	unknown	L17_07	ST01_140m	Surface	Transect	Restricted area	Diver	1	0	2017-06-30	not applicable	0.506318	1.25793	1.79051	0	0	0	0	0	0	0	0	0	8.5915	1.2179	0.02	0.08	0.05	1.49	0.44	134.05	0.31	3.45	0.99	5.29	0.83	10.91	0.18	0.02	0.02	0.29	0.03	8.93	0.01	0.02	2.14	0.01	0.03	0.11
Udemm1271	unknown	L17_07	ST01_160m	Surface	Transect	Restricted area	Diver	1	0	2017-06-30	not applicable	0	0.765914	1.05503	0	0	0	0	0	0	0	0	0	9.11267	1.207	0.02	0.09	0.05	1.57	0.38	72.26	0.3	3.98	1.04	6.27	0.9	11.68	0.16	0.02	0.02	0.26	0.03	7.72	0.01	0.02	1.99	0.01	0.04	0.11
Udemm1272	unknown	L17_07	ST01_180m	Surface	Transect	Restricted area	Diver	1	0	2017-06-30	not applicable	0	0.628963	1.15141	0.538374	0.819525	0	0	0	0	0	0	0	8.88763	1.1864	0.02	0.06	0.04	1.31	0.34	74.53	0.22	6.13	1.11	10.01	0.74	6.85	0.17	0.02	0.03	0.28	0.02	9.63	0.01	0.02	2.04	0.01	0.02	0.09
Udemm1273	unknown	L17_07	ST01_200m	Surface	Transect	Restricted area	Diver	1	0	2017-06-30	not applicable	0.880553	2.07963	2.33325	0	0	0	0	0	0	0	0	0	14.5821	1.228	0.02	0.1	0.08	1.58	0.48	93.68	0.29	5.76	1.22	7.69	0.96	21.79	0.14	0.02	0.03	0.27	0.03	172.72	0.01	0.02	2.17	0.01	0.07	0.14
Udemm1274	unknown	L17_07	ST02_0m	Surface	Transect	Restricted area	Diver	1	0	2017-06-30	not applicable	0.180513	2.24195	3.1296	0	0	0	0	0	0	0	0	0	6.93531	1.23	0.02	0.07	0.05	1.23	0.35	36.71	0.23	3.8	0.8	3.45	1.08	7.4	0.15	0.02	0.01	0.28	0.03	7.8	0.01	0.02	1.36	0.01	0.03	0.09
Udemm1275	unknown	L17_07	ST02_20m	Surface	Transect	Restricted area	Diver	1	0	2017-06-30	not applicable	0.193722	1.73472	2.3789	0	0.705868	0	0	0	0	0	0	0	309.555	1.2494	0.01	0.07	0.05	1.17	0.34	43.85	0.22	3.47	0.96	4.27	1.46	10.06	0.16	0.02	0.02	0.28	0.03	10.61	0.01	0.02	1.49	0.01	0.05	0.09
Udemm1276	unknown	L17_07	ST02_40m	Surface	Transect	Restricted area	Diver	1	0	2017-06-30	not applicable	0.167305	1.5369	1.98833	0	0	0	0	0	0	0	0	0	8.01885	1.2333	0.02	0.07	0.06	1.18	0.32	77.32	0.24	5.88	0.93	5.13	0.82	14.46	0.18	0.02	0.02	0.3	0.03	7.98	0.01	0.02	1.5	0.01	0.03	0.09
Udemm1277	unknown	L17_07	ST02_60m	Surface	Transect	Restricted area	Diver	1	0	2017-06-30	not applicable	0	1.64342	3.19046	1.96207	3.67291	0	0	0	0	0	0	0	4503.37	1.2065	0.01	0.06	0.05	1.08	0.32	35.57	0.19	4.23	1.1	3.42	0.62	6.63	0.16	0.01	0.02	0.29	0.02	9.22	0	0.02	1.51	0.01	0.02	0.13
Udemm1278	unknown	L17_07	ST02_80m	Surface	Transect	Restricted area	Diver	1	0	2017-06-30	not applicable	0.946594	3.54552	3.06873	0	0	0	0	0	0	0	0	0	11.9293	1.2937	0.11	0.25	0.77	1.89	0.98	830.71	0.71	3.1	1.58	5.84	4.48	165.16	0.12	0.02	0.04	0.3	0.03	6.91	0.03	0.03	5.09	0.03	1.4	1.3
Udemm1279	unknown	L17_07	ST02_100m	Surface	Transect	Restricted area	Diver	1	0	2017-06-30	not applicable	0.237749	2.93178	4.27086	0	0	0	0	0	0	0	0	0	16.2682	1.2068	0.02	0.07	0.04	1.22	0.36	67.58	0.24	4.57	0.86	3.95	0.68	10.28	0.17	0.02	0.02	0.29	0.02	16.99	0.01	0.02	1.75	0.01	0.03	0.08
Udemm1280	unknown	L17_07	ST02_120m	Surface	Transect	Restricted area	Diver	1	0	2017-06-30	not applicable	1.1139	11.2047	18.4783	1.28013	1.66298	0	0	0	0	0	0	0	7.63801	1.219	0.02	0.07	0.05	1.22	0.35	73.85	0.23	5.16	0.96	4.14	0.81	6.72	0.16	0.02	0.01	0.29	0.02	8.06	0.01	0.02	1.78	0.01	0.02	0.17
Udemm1281	unknown	L17_07	ST02_140m	Surface	Transect	Restricted area	Diver	1	0	2017-06-30	not applicable	7.22053	30.6416	49.9366	3.58916	3.11659	0	0	0	0	0	0	0	6.48835	1.2024	0.02	0.08	0.06	1.27	0.36	79.46	0.25	6.68	1.02	4.44	0.81	10.1	0.17	0.02	0.02	0.28	0.02	8.27	0.01	0.02	1.92	0.01	0.04	0.09
Udemm1282	unknown	L17_07	ST02_160m	Surface	Transect	Restricted area	Diver	1	0	2017-06-30	not applicable	4.70656	18.2348	22.2217	1.51343	1.16648	0	0	0	0	0	0	0	336.63	1.2148	0.01	0.07	0.05	1.2	0.33	67.4	0.23	5.2	1.31	4.06	0.69	7.74	0.16	0.02	0.02	0.26	0.02	11.05	0.01	0.02	1.98	0.01	0.03	0.09
Udemm1283	unknown	L17_07	ST02_180m	Surface	Transect	Restricted area	Diver	1	0	2017-06-30	not applicable	7.4803	33.2437	63.6368	6.67584	9.74457	0	0	0	0	0	0	0	15.1985	1.198	0.02	0.08	0.05	1.43	0.36	71.17	0.21	5.86	0.9	4.14	0.87	9.75	0.17	0.02	0.02	0.29	0.03	9.23	0.01	0.02	2.02	0.02	0.02	0.11
Udemm1284	unknown	L17_07	ST02_200m	Surface	Transect	Restricted area	Diver	1	0	2017-06-30	not applicable	3.12596	7.87725	9.08953	0.879344	1.54334	0	0	0	0	0	0	0	8.06023	1.1952	0.02	0.07	0.05	1.27	0.4	58.76	0.26	5.54	1.02	3.89	0.76	8.51	0.16	0.02	0.02	0.27	0.03	13.89	0.01	0.02	2.49	0.01	0.04	0.1
Udemm1285	unknown	L17_07	ST09_0m	Surface	Transect	Restricted area	Diver	1	0	2017-06-30	not applicable	0	0	0.0963733	0	0	0	0	0	0	0	0	0	18.5292	1.2172	0.02	0.06	0.05	1.08	0.38	39.6	0.18	4.4	0.75	2.88	0.49	16.72	0.15	0.02	0.02	0.28	0.03	11.02	0	0.02	1.47	0.01	0.02	0.09
Udemm1286	unknown	L17_07	ST09_20m	Surface	Transect	Restricted area	Diver	1	0	2017-06-30	not applicable	0	0.0557951	0.0760842	0	0	0	0	0	0	0	0	0	7.99326	1.2183	0.02	0.06	0.05	1.09	0.5	39.26	0.18	4.35	0.7	2.61	0.58	12.76	0.16	0.02	0.02	0.32	0.02	9.27	0.01	0.02	1.38	0.01	0.02	0.1
Udemm1287	unknown	L17_07	ST09_40m	Surface	Transect	Restricted area	Diver	1	0	2017-06-30	not applicable	0	0	0	0	0	0.796135	0	0	0	0	0	0	6.94941	1.2008	0.02	0.06	0.04	1.08	0.32	38.81	0.17	5.82	0.79	2.85	0.65	19.59	0.15	0.02	0.02	0.3	0.03	7.83	0.01	0.02	1.37	0.01	0.02	0.08
Udemm1288	unknown	L17_07	ST09_60m	Surface	Transect	Restricted area	Diver	1	0	2017-06-30	not applicable	0	0.319554	0.152168	0	0	0	0	0	0	0	0	0	16.7767	1.2049	0.02	0.05	0.04	0.96	0.3	27.87	0.14	5.39	0.74	3.29	0.59	11.56	0.16	0.02	0.02	0.26	0.02	7.17	0.01	0.02	1.31	0.01	0.02	0.08
Udemm1289	unknown	L17_07	ST09_80m	Surface	Transect	Restricted area	Diver	1	0	2017-06-30	not applicable	0	0	0	0	0	0	0	0	0	0	0	0	9.58767	1.2158	0.01	0.05	0.05	0.95	0.31	21.14	0.13	5.26	0.84	2.97	0.51	10.51	0.14	0.02	0.02	0.29	0.03	8.63	0.01	0.02	1.27	0	0.02	0.08
Udemm1290	unknown	L17_07	ST09_100m	Surface	Transect	Restricted area	Diver	1	0	2017-06-30	not applicable	0	0.0557951	0	0	0	0	0	0	0	0	0	0	8.69094	1.2255	0.02	0.06	0.05	0.97	0.31	25.1	0.14	3.99	0.72	2.3	0.59	11.55	0.15	0.02	0.02	0.28	0.03	7.54	0.01	0.02	1.53	0.01	0.02	0.1
Udemm1291	unknown	L17_07	ST09_120m	Surface	Transect	Restricted area	Diver	1	0	2017-06-30	not applicable	0	0	0	0	0	0	0	0	0	0	0	0	5.93639	1.1983	0.02	0.06	0.05	0.95	0.32	25.99	0.14	3.6	0.72	2.37	0.56	13.61	0.14	0.02	0.02	0.27	0.03	9.39	0.01	0.02	1.44	0.01	0.04	0.08
Udemm1292	unknown	L17_07	ST09_140m	Surface	Transect	Restricted area	Diver	1	0	2017-06-30	not applicable	0	0.136952	0	0	0	0	0	0	0	0	0	0	7.4735	1.1997	0.02	0.06	0.04	0.93	0.33	25.02	0.15	6.84	0.91	2.45	0.57	10.53	0.14	0.02	0.01	0.28	0.03	8.18	0	0.02	1.95	0.01	0.03	0.1
Udemm1293	unknown	L17_07	ST09_160m	Surface	Transect	Restricted area	Diver	1	0	2017-06-30	not applicable	0	0.0557951	0	0	0	0	0	0	0	0	0	0	6.5638	1.2436	0.02	0.06	0.06	1	0.35	38.22	0.22	3.25	0.85	4.03	0.63	13.85	0.15	0.02	0.02	0.32	0.03	17.48	0.01	0.02	1.47	0.01	0.05	0.13
Udemm1295	unknown	L17_07	ST09_200m	Surface	Transect	Restricted area	Diver	1	0	2017-06-30	not applicable	0	0	0	0	0	0	0	0	0	0	0	0	112.992	1.2148	0.02	0.08	0.06	1.06	0.53	63.84	0.23	8.67	1.04	3.37	0.5	192.94	0.11	0.02	0.03	0.31	0.03	12.95	0.03	0.02	2.23	0.02	0.13	0.14
Udemm1296	unknown	RV_Oceania	1A	Surface	ROV sampling test	Restricted area	ROV	1	0	2017-09-24	not applicable	0	0.324626	0.715191	0	0	0	0	0	0	0	0	0	63.2598	1.1752	0.02	0.08	0.03	1.91	0.62	23.1	0.39	5.47	2.7	14.62	0.77	24.99	0.14	0.04	0.09	0.33	0.03	19.6	0.03	0.03	6.51	0.02	0.03	0.16
Udemm1297	unknown	RV_Oceania	1B	Surface	ROV sampling test	Restricted area	ROV	1	0	2017-09-24	not applicable	0	0.415927	1.12097	0	0	0	0	0	0	0	0	0	84.0757	1.1803	0.02	0.09	0.03	2.29	0.6	31.45	0.38	13.1	3.02	15.18	0.8	18.78	0.17	0.03	0.08	0.31	0.04	14.55	0.03	0.03	5.04	0.02	0.02	0.29
Udemm1299	unknown	L17_08	W14	Surface	Wide transect	Far north west	Van Veen Grab Sampler	1	0	2017-09-26	not applicable	0	0	0.0811565	0	0	0	0	0	0.473956	0	0	0	100.313	1.2001	0.04	0.27	0.06	22.09	1.97	126.14	1.29	8.13	10.14	42.51	4.42	35.81	0.87	0.02	0.35	0.35	0.06	18.24	0.04	0.04	23.38	0.08	0.06	1.14
Udemm1300	unknown	L17_08	W15	Surface	Wide transect	Far north west	Van Veen Grab Sampler	1	0	2017-09-26	not applicable	0	0.197819	0.258686	0	0	0	0	0	0	0	0	0	47.3525	1.1902	0.03	0.1	0.03	5.79	0.89	21.43	0.73	4.66	4.88	22.96	1.74	32.58	0.39	0.03	0.17	0.35	0.04	13.35	0.03	0.03	11.31	0.06	0.03	0.47
Udemm1302	unknown	L17_08	W17	Surface	Wide transect	Far north west	Van Veen Grab Sampler	1	0	2017-09-26	not applicable	0	0	0	0	0	0	0	0	0	0	0	0	3.80035	1.2405	0.02	0.07	0.04	1.03	0.42	55.72	0.21	3.27	0.75	2.75	0.42	18.94	0.13	0.02	0.01	0.32	0.02	9.5	0.03	0.02	1.36	0.01	0.03	0.11
Udemm1303	unknown	L17_09	MUC_1_1	Core	Sediment profile	West of Restricted area	Multicorer	1	0	2017-10-19	not applicable	0	0.420999	0.811565	0	0	0	0	0	0	0	0	0	144.289	1.1786	0.03	0.16	0.04	5.58	1.01	142.27	0.76	7.33	6.09	26.1	1.89	22.22	0.36	0.04	0.19	0.37	0.04	18.31	0.03	0.04	11.15	0.05	0.03	0.44
Udemm1304	unknown	L17_09	MUC_1_1	Core	Sediment profile	West of Restricted area	Multicorer	1	2	2017-10-19	not applicable	0	0.33477	0.684758	0	0	0	0	0	0	0	0	0	214.418	1.179	0.04	0.14	0.04	6.59	0.96	55.03	0.79	6.81	6.87	31.01	2.2	27.94	0.52	0.04	0.24	0.37	0.04	20.58	0.03	0.04	13.33	0.06	0.03	0.61
Udemm1305	unknown	L17_09	MUC_1_1	Core	Sediment profile	West of Restricted area	Multicorer	1	4	2017-10-19	not applicable	0	0.131879	0.299265	0	0	0	0	0	0	0	0	0	311.239	1.1788	0.03	0.14	0.04	7.23	1.1	72.91	0.95	7.2	7.24	39.38	2.59	48.37	0.64	0.06	0.33	0.38	0.04	31.51	0.03	0.04	17.77	0.1	0.04	0.63
Udemm1306	unknown	L17_09	MUC_1_1	Core	Sediment profile	West of Restricted area	Multicorer	1	6	2017-10-19	not applicable	0	0.218108	0.380421	0	0	0	0	0	0	0	0	0	235.386	1.1713	0.03	0.15	0.05	9.07	1.32	72.01	1.14	6.75	9.59	56.39	3.65	39.2	0.65	0.06	0.47	0.36	0.04	22.96	0.03	0.04	28.94	0.16	0.05	0.57
Udemm1307	unknown	L17_09	MUC_1_1	Core	Sediment profile	West of Restricted area	Multicorer	1	8	2017-10-19	not applicable	1.52336	0.573168	0.989095	0	0	0	0	0	0	0	0	0	212.29	1.1889	0.03	0.12	0.05	5.62	1.15	61.87	0.85	10.76	5.93	52.04	2.25	36.22	0.43	0.05	0.32	0.37	0.04	20.75	0.03	0.04	17	0.1	0.04	0.44
Udemm1308	unknown	L17_09	MUC_1_1	Core	Sediment profile	West of Restricted area	Multicorer	1	10	2017-10-19	not applicable	0.1585	0.639107	1.18184	0	0	0	0	0	0	0	0	0	797.963	1.1811	0.04	0.15	0.05	6.14	1.6	60.75	1.07	8.22	10.28	183.98	3.04	34.44	0.45	0.03	0.39	0.42	0.04	24.57	0.05	0.04	20.1	0.07	0.04	0.71
Udemm1309	unknown	L17_09	MUC_1_1	Core	Sediment profile	West of Restricted area	Multicorer	1	12	2017-10-19	not applicable	0.0440276	0.395638	0.841998	0	0	0	0	0	0	0	0	0	469.231	1.1817	0.03	0.13	0.06	6.13	1	78.78	0.99	7.04	7.4	43.72	2.46	54.58	0.55	0.04	0.3	0.38	0.04	21.99	0.03	0.04	20.53	0.07	0.05	0.66
Udemm1310	unknown	L17_09	MUC_1_1	Core	Sediment profile	West of Restricted area	Multicorer	1	14	2017-10-19	not applicable	0.383041	0.476794	0.684758	0	0	0	0	0	0	0	0	0	894.025	1.1777	0.04	0.14	0.08	6.91	1.06	70.7	1.15	5.33	7.75	70.27	2.85	45.3	0.58	0.03	0.35	0.38	0.04	23.64	0.05	0.04	21.98	0.07	0.04	0.89
Udemm1311	unknown	L17_09	MUC_1_1	Core	Sediment profile	West of Restricted area	Multicorer	1	16	2017-10-19	not applicable	0.0924581	0.243469	0.172458	0	0	0	0	0	0	0	0	0	451.812	1.1872	0.03	0.13	0.07	6.02	1.19	77.48	0.92	6.98	6.45	39.79	2.21	49.32	0.49	0.03	0.28	0.38	0.04	16.92	0.03	0.03	17.83	0.06	0.05	0.61
Udemm1312	unknown	L17_09	MUC_1_1	Core	Sediment profile	West of Restricted area	Multicorer	1	18	2017-10-19	not applicable	0	0.0557951	0	0	0	0	0	0	0	0	0	0	243.331	1.1945	0.04	0.18	0.08	6.69	1.37	118.99	1.17	8.92	6.6	35.31	2.1	72.31	0.4	0.03	0.27	0.34	0.04	19.45	0.03	0.03	16.83	0.07	0.06	0.61
Udemm1313	unknown	L17_09	MUC_1_1	Core	Sediment profile	West of Restricted area	Multicorer	1	20	2017-10-19	not applicable	0	0	0	0	0	0	0	0	0	0	0	0	220.363	1.1931	0.04	0.18	0.1	6.55	1.53	133.27	1.23	7.81	6.49	32.35	2.12	82.91	0.38	0.03	0.23	0.36	0.04	18.86	0.03	0.03	16.89	0.08	0.07	0.6
Udemm1314	unknown	L17_09	MUC_1_2	Core	Sediment profile	West of Restricted area	Multicorer	2	0	2017-10-19	not applicable	0	0.603601	1.33908	0	0	0	0	0	0	0	0	0.128857	141.498	1.1945	0.03	0.16	0.04	5.29	0.89	115.74	0.76	7.95	6.14	25.94	1.63	24.98	0.36	0.04	0.19	0.33	0.04	16.11	0.03	0.04	11.09	0.06	0.04	0.41
Udemm1315	unknown	L17_09	MUC_1_2	Core	Sediment profile	West of Restricted area	Multicorer	2	2	2017-10-19	not applicable	0	0.228253	0.410855	0	0	0	0	0	0	0	0	0	1400.82	1.2087	0.04	0.14	0.04	6.9	1.11	58.42	0.97	8.53	7.49	36.12	2.56	34.34	0.64	0.05	0.28	0.38	0.04	20.3	0.03	0.04	15.44	0.09	0.04	0.87
Udemm1316	unknown	L17_09	MUC_1_2	Core	Sediment profile	West of Restricted area	Multicorer	2	4	2017-10-19	not applicable	0	0.258686	0.405782	0	0	0	0	0	0	0	0	0	175.582	1.2003	0.03	0.16	0.05	8.19	1.4	75.91	1.17	9.14	8.6	50.97	2.97	43.4	0.64	0.06	0.42	0.38	0.05	23.44	0.03	0.04	25.35	0.16	0.05	0.66
Udemm1317	unknown	L17_09	MUC_1_2	Core	Sediment profile	West of Restricted area	Multicorer	2	6	2017-10-19	not applicable	0	0.243469	0.375349	0	0	0	0	0	0	0	0	0	463.524	1.2009	0.03	0.13	0.06	5.14	1.19	67.99	0.79	6.77	5.6	34.08	1.92	40.92	0.43	0.06	0.29	0.37	0.04	17.32	0.03	0.03	16.48	0.12	0.04	0.44
Udemm1318	unknown	L17_09	MUC_1_2	Core	Sediment profile	West of Restricted area	Multicorer	2	8	2017-10-19	not applicable	0	0.62389	1.28836	0	0	0	0	0	0	0	0	0	588.316	1.2037	0.03	0.11	0.04	6.14	1.07	58.42	0.91	3.84	6.67	48.2	2.35	34.44	0.44	0.04	0.37	0.4	0.03	19.67	0.04	0.04	19.67	0.09	0.04	0.69
Udemm1319	unknown	L17_09	MUC_1_2	Core	Sediment profile	West of Restricted area	Multicorer	2	10	2017-10-19	not applicable	0	0.344915	0.699975	0	0	0	0	0	0	0	0	0	904.828	1.1932	0.03	0.13	0.06	6.74	1.04	69.64	1.03	7.78	7.83	48.37	2.42	43.59	0.43	0.03	0.38	0.39	0.04	22.46	0.03	0.04	23.83	0.07	0.04	0.67
Udemm1320	unknown	L17_09	MUC_1_2	Core	Sediment profile	West of Restricted area	Multicorer	2	12	2017-10-19	not applicable	0	0.187674	0.121735	0	0	0	0	0	0	0	0	0	433.055	1.1963	0.03	0.14	0.07	6.62	1.1	79.67	1.08	6.59	8.04	39.77	2.31	46.84	0.46	0.03	0.33	0.38	0.04	18.5	0.03	0.04	20.92	0.07	0.05	0.73
Udemm1321	unknown	L17_09	MUC_1_2	Core	Sediment profile	West of Restricted area	Multicorer	2	14	2017-10-19	not applicable	0	0.167385	0.147096	0	0	0	0	0	0	0	0	0	342.025	1.2106	0.04	0.18	0.09	7.07	1.56	119.9	1.15	8.96	7.75	39	2.66	129.79	0.53	0.03	0.33	0.38	0.04	17.93	0.03	0.04	19.58	0.07	0.07	0.86
Udemm1322	unknown	L17_09	MUC_1_2	Core	Sediment profile	West of Restricted area	Multicorer	2	16	2017-10-19	not applicable	0	0.0811565	0.0659396	0	0	0	0	0	0	0	0	0	237.181	1.214	0.03	0.17	0.09	5.78	1.41	128.81	1.06	6.23	5.23	30.83	1.87	79.31	0.23	0.02	0.24	0.32	0.03	16.11	0.03	0.03	13.06	0.05	0.06	0.56
Udemm1323	unknown	L17_09	MUC_1_2	Core	Sediment profile	West of Restricted area	Multicorer	2	18	2017-10-19	not applicable	0	0	0	0	0	0	0	0	0	0	0	0	194.232	1.2039	0.03	0.19	0.12	5.52	1.79	142.69	1.26	6.14	5.58	25.12	2.02	85.91	0.29	0.02	0.22	0.37	0.04	17.5	0.03	0.04	16.01	0.07	0.08	0.57
Udemm1324	unknown	L17_09	MUC_1_2	Core	Sediment profile	West of Restricted area	Multicorer	2	20	2017-10-19	not applicable	0	0	0.0608674	0	0	0	0	0	0	0	0	0	232.03	1.2159	0.03	0.17	0.08	6.11	1.36	142.44	1.09	5.82	5.51	23.77	2.01	79.1	0.29	0.02	0.26	0.33	0.03	14.62	0.03	0.03	14.73	0.06	0.07	0.56
Udemm1325	unknown	L17_09	MUC_1_2	Core	Sediment profile	West of Restricted area	Multicorer	2	22	2017-10-19	not applicable	0	0.64418	0.426072	0	0	0	0	0	0	0	0	0	462.16	1.2102	0.03	0.18	0.06	6.66	1.37	130.4	1.13	5.65	7.16	29.33	2.07	62.45	0.34	0.03	0.28	0.36	0.04	16.22	0.03	0.03	16.45	0.07	0.06	0.6
Udemm1326	unknown	L17_09	MUC_2_1	Core	Sediment profile	East of Restricted area	Multicorer	1	0	2017-10-19	not applicable	0	0.0608674	0.197819	0	0	0	0	0	0	0	0	0.417915	15.6653	1.2055	0.02	0.08	0.03	1.83	0.54	63.96	0.24	2.57	1.56	5.5	0.7	7.8	0.19	0.02	0.03	0.33	0.03	6.36	0.03	0.03	3.18	0.02	0.04	0.14
Udemm1327	unknown	L17_09	MUC_2_1	Core	Sediment profile	East of Restricted area	Multicorer	1	2	2017-10-19	not applicable	0	0	0.0659396	0	0	0	0	0	0	0	0	0	20.9612	1.2093	0.02	0.06	0.03	2.35	0.44	6.62	0.18	6.86	2.09	7.59	0.61	7.75	0.22	0.02	0.06	0.34	0.03	8.53	0.03	0.03	4.39	0.02	0.03	0.22
Udemm1328	unknown	L17_09	MUC_2_1	Core	Sediment profile	East of Restricted area	Multicorer	1	4	2017-10-19	not applicable	0	0	0.126807	0	0	0	0	0	0	0	0	0	133.239	1.2078	0.02	0.06	0.03	2.6	0.5	5.06	0.23	2.36	2.29	9.64	0.62	7	0.36	0.02	0.09	0.31	0.03	6.27	0.03	0.03	5.28	0.02	0.02	0.33
Udemm1329	unknown	L17_09	MUC_2_1	Core	Sediment profile	East of Restricted area	Multicorer	1	6	2017-10-19	not applicable	0	0	0.0760842	0	0	0	0	0	0	0.101293	0	0	33.2644	1.2135	0.02	0.06	0.04	2.56	0.8	5.13	0.24	3.86	2.21	11.09	0.74	7.3	0.49	0.02	0.1	0.33	0.03	8.18	0.03	0.03	5.79	0.03	0.02	0.38
Udemm1330	unknown	L17_09	MUC_2_1	Core	Sediment profile	East of Restricted area	Multicorer	1	8	2017-10-19	not applicable	0	0	0.0710119	0	0	0	0	0	0	0	0	0	49.0358	1.2181	0.02	0.06	0.04	2.43	0.58	5.17	0.27	2.91	2.13	11.39	0.78	6.7	0.63	0.02	0.09	0.36	0.03	6.63	0.03	0.03	6.13	0.03	0.02	0.44
Udemm1331	unknown	L17_09	MUC_2_1	Core	Sediment profile	East of Restricted area	Multicorer	1	10	2017-10-19	not applicable	0	0	0	0	0	0	0	0	0	0	0	0	38.4457	1.2183	0.02	0.06	0.03	2.73	0.49	5.71	0.3	2.89	2.21	11.02	0.91	14.81	0.83	0.02	0.09	0.33	0.03	6.32	0.03	0.03	6.07	0.03	0.02	0.51
Udemm1332	unknown	L17_09	MUC_2_1	Core	Sediment profile	East of Restricted area	Multicorer	1	12	2017-10-19	not applicable	0	0	0	0	0	0	0	0	0	0	0	0	36.1724	1.209	0.02	0.06	0.03	2.38	0.5	4.85	0.26	2.69	1.8	8.97	0.79	8.07	0.72	0.02	0.08	0.33	0.03	5.56	0.03	0.03	5.28	0.02	0.02	0.61
Udemm1333	unknown	L17_09	MUC_2_1	Core	Sediment profile	East of Restricted area	Multicorer	1	14	2017-10-19	not applicable	0	0	0	0	0	0	0	0	0	0	0	0	26.6756	1.2118	0.02	0.06	0.03	2.4	0.69	5.27	0.31	0.88	1.6	7.32	0.68	9.2	0.78	0.02	0.05	0.34	0.03	6.09	0.03	0.03	4.25	0.02	0.02	0.6
Udemm1334	unknown	L17_09	MUC_2_1	Core	Sediment profile	East of Restricted area	Multicorer	1	16	2017-10-19	not applicable	0	0	0	0	0	0	0	0	0	0	0	0	14.2415	1.2242	0.02	0.05	0.03	1.81	0.46	4.88	0.22	3.74	1.33	4.71	0.46	8.54	0.46	0.02	0.04	0.35	0.03	4.9	0.03	0.02	2.83	0.02	0.02	0.45
Udemm1335	unknown	L17_09	MUC_2_1	Core	Sediment profile	East of Restricted area	Multicorer	1	18	2017-10-19	not applicable	0	0	0	0	0	0	0	0	0	0	0	0	7.02489	1.2234	0.02	0.06	0.04	2.13	0.45	31.16	0.23	3.19	2.45	3.27	0.48	7.72	0.52	0.02	0.03	0.34	0.03	6.74	0.03	0.02	2.08	0.01	0.02	0.64
Udemm1336	unknown	L17_09	MUC_2_2	Core	Sediment profile	East of Restricted area	Multicorer	2	0	2017-10-19	not applicable	0	0.0963733	0.365204	0	0	0	0	0	0	0	0	0.153235	12.2069	1.2191	0.02	0.08	0.03	1.63	0.36	56.93	0.21	9.2	1.51	5	0.67	7.19	0.17	0.02	0.04	0.33	0.02	7.62	0.03	0.03	2.95	0.02	0.03	0.13
Udemm1337	unknown	L17_09	MUC_2_2	Core	Sediment profile	East of Restricted area	Multicorer	2	2	2017-10-19	not applicable	0	0	0.091301	0	0	0	0	0	0	0	0	0	16.0375	1.2164	0.02	0.06	0.03	2.11	0.39	5.08	0.17	10.66	1.88	7.1	0.51	7.06	0.19	0.02	0.05	0.3	0.03	8.09	0.03	0.03	3.79	0.02	0.02	0.16
Udemm1338	unknown	L17_09	MUC_2_2	Core	Sediment profile	East of Restricted area	Multicorer	2	4	2017-10-19	not applicable	0	0	0.0811565	0	0	0	0	0	0	0	0	0	47.3689	1.2165	0.03	0.07	0.03	3.06	0.5	18.37	0.23	2.77	3.41	10.5	0.79	9.81	0.4	0.02	0.11	0.32	0.03	6.82	0.03	0.03	5.18	0.03	0.03	0.32
Udemm1339	unknown	L17_09	MUC_2_2	Core	Sediment profile	East of Restricted area	Multicorer	2	6	2017-10-19	not applicable	0	0.0507228	0.116662	0	0	0	0	0	0	0	0	0	42.0678	1.2074	0.02	0.06	0.03	2.78	0.52	5.76	0.25	8.43	2.39	12.38	0.86	16.92	0.66	0.02	0.11	0.34	0.03	8.53	0.03	0.04	6.46	0.03	0.02	0.43
Udemm1340	unknown	L17_09	MUC_2_2	Core	Sediment profile	East of Restricted area	Multicorer	2	8	2017-10-19	not applicable	0	0	0.091301	0	0	0	0	0	0	0	0	0	38.4838	1.2126	0.02	0.07	0.03	2.5	0.62	5.28	0.29	0.99	1.99	12.34	0.87	6.48	0.64	0.02	0.1	0.32	0.03	8.31	0.03	0.04	6.1	0.03	0.02	0.49
Udemm1341	unknown	L17_09	MUC_2_2	Core	Sediment profile	East of Restricted area	Multicorer	2	10	2017-10-19	not applicable	0.977414	0.294192	0.613746	0	0	0	0	0	0	0	0	0	28.9181	1.2244	0.02	0.06	0.03	2.26	0.41	5.69	0.3	4.53	1.74	8.11	0.87	6.68	0.89	0.02	0.06	0.32	0.03	6.16	0.08	0.03	4.8	0.02	0.02	0.62
Udemm1342	unknown	L17_09	MUC_2_2	Core	Sediment profile	East of Restricted area	Multicorer	2	12	2017-10-19	not applicable	0	0	0	0	0	0	0	0	0	0	0	0	15.4362	1.2207	0.02	0.06	0.03	2.01	0.4	6.15	0.25	2.54	1.44	5.1	0.64	5.9	0.6	0.02	0.04	0.31	0.03	5.55	0.03	0.03	3.28	0.02	0.02	0.53
Udemm1343	unknown	L17_09	MUC_2_2	Core	Sediment profile	East of Restricted area	Multicorer	2	14	2017-10-19	not applicable	0	0	0	0	0	0	0	0	0	0	0	0	8.65552	1.2317	0.02	0.06	0.03	2.25	0.5	5.57	0.27	3.71	1.4	4.99	0.66	6.52	0.81	0.02	0.03	0.29	0.03	6.11	0.03	0.03	2.8	0.02	0.02	0.62
Udemm1344	unknown	L17_09	MUC_2_2	Core	Sediment profile	East of Restricted area	Multicorer	2	16	2017-10-19	not applicable	0	0	0	0	0	0	0	0	0	0	0	0	7.48414	1.2406	0.02	0.05	0.03	1.99	0.39	5.5	0.22	6.61	1.29	3.66	0.5	7.17	0.62	0.03	0.02	0.33	0.03	6.07	0.03	0.03	2.35	0.02	0.02	0.67
Udemm1345	unknown	L17_09	MUC_2_2	Core	Sediment profile	East of Restricted area	Multicorer	2	18	2017-10-19	not applicable	0	0	0	0	0	0	0	0	0	0	0	0	7.67066	1.2361	0.02	0.06	0.04	2.23	0.48	4.6	0.23	0.73	1.17	3.62	0.63	6.59	0.67	0.02	0.03	0.32	0.03	5.67	0.03	0.02	2.17	0.02	0.02	0.73
Udemm1346	unknown	L17_09	MUC_2_2	Core	Sediment profile	East of Restricted area	Multicorer	2	20	2017-10-19	not applicable	0	0	0	0	0	0	0	0	0	0	0	0	4.59177	1.2417	0.02	0.06	0.04	2.15	0.43	19.41	0.2	2	1.47	3.31	0.5	6.82	0.65	0.02	0.03	0.31	0.03	3.46	0.02	0.03	1.99	0.01	0.02	0.76
Udemm1159	unknown	L17_08	W23	Surface	Wide transect	East of Restricted area	Van Veen Grab Sampler	1	0	2017-09-27	not applicable	0	0	0.0557951	0.221332	0.095711	0	0	0	0	0	0	1.8841	5.23265	1.2213	0.01	0.04	0	1.18	0.46	72.7	0.13	11.71	1.73	2.3	0.51	5.07	0.19	0.01	0.02	0.17	0.06	10.24	0.04	0.03	1	0.01	0.02	0.13
Udemm1350	unknown	unknown	Mo7_A	Surface	Detonation site	Restricted area	Diver	1	0	2017-06-22	not applicable	586.889	946.995	1182.86	249.447	67.5959	169.11	150.991	96.3655	15.955	3.37644	44.9924	0	41.003	1.2261	0.02	0.14	0.06	1.19	0.57	32.68	0.26	1.92	1.92	7.03	0.76	18.39	0.12	0.02	0.03	0.3	0.02	9.64	0.04	0.03	2.09	0.01	0.06	0.12
Udemm1351	unknown	unknown	Mo7_B	Surface	Detonation site	Restricted area	Diver	2	0	2017-06-22	not applicable	3485.23	914.532	1134.16	557.516	129.808	203.152	10.4321	94.5809	16.4242	0	0.899847	0	10.6884	1.2306	0.02	0.13	0.07	1.16	0.52	38.54	0.26	6.01	3.77	8.53	0.74	19.31	0.12	0.02	0.03	0.31	0.03	10.55	0.03	0.03	2.21	0.01	0.08	0.15
Udemm1352	unknown	unknown	Mo7_C	Surface	Detonation site	Restricted area	Diver	3	0	2017-06-22	not applicable	689.913	847.071	1482.12	392.415	66.9977	370.065	147.148	202.249	21.1168	0.337644	8.09862	0	11.052	1.2446	0.02	0.12	0.06	1.25	0.57	63.62	0.28	4.03	2.25	7.24	0.72	24.17	0.16	0.02	0.03	0.32	0.04	9.48	0.03	0.03	2.31	0.01	0.08	0.14
[truncated: 11 more columns]
