# Supplementary material for: Machine Learning Predicts the Presence of 2,4,6-Trinitrotoluene in Sediments of a Baltic Sea Munitions Dumpsite Using Microbial Community Compositions
Source: Front Microbiol. 2021 Sep 29;12:626048. doi: 10.3389/fmicb.2021.626048 (PMC8513674; doi:10.3389/fmicb.2021.626048)
Supplement: Supplementary file 1 [file Data_Sheet_1.zip › Supplements_update_09_28/Supplementary_Figure_03_Amplicon_libraries_data.xlsx]

## Sheet: 16s_meta_data
Overview of 16S rRNA gene libraries used in this study.
Orange marked samples were removed from the Machine learning set.
Technical replicates and Udemm1350-1352 were averaged for Machine Learning
Sediment	Library title	Library purpose	Primerset	Sequencing run	Nucleic acid	Technical replicate	Extraction kit and sample weight	Kit batch	Nucleic acid [ng/µL]	Library size processed
	Extraktionskontrolle2_V4_plate1	Blank extraction control	V4 515f-806r	1	DNA	1	Qiagen Powersoil DNA 250 mg	2	0.9	1796
	Extraktionskontrolle3_V4_plate1	Blank extraction control	V4 515f-806r	1	DNA	1	Qiagen Powersoil DNA 250 mg	3	0.3	1407
	Extraktionskontrolle4_V4_plate1	Blank extraction control	V4 515f-806r	1	DNA	1	Qiagen Powersoil DNA 250 mg	4	1.1	1316
	Negativkontrolle_V4_plate2	Negative PCR control	V4 515f-806r	2	DNA	1	Qiagen Powersoil DNA 250 mg			1007
	NegativkontrolleP3_V4_plate3	Negative PCR control	V4 515f-806r	3	DNA	1	Qiagen Powersoil DNA 250 mg			2905
	Platte1_Negativkontrolle_V4_plate1	Negative PCR control	V4 515f-806r	1	DNA	1	Qiagen Powersoil DNA 250 mg			506
	Platte1_Positivkontrolle_V4_plate1	Positive PCR control	V4 515f-806r	1	DNA	1	Qiagen Powersoil DNA 250 mg			65707
	Positivkontrolle_V4_plate2	Positive PCR control	V4 515f-806r	2	DNA	1	Qiagen Powersoil DNA 250 mg			56007
	PositivkontrolleP3_V4_plate3	Positive PCR control	V4 515f-806r	3	DNA	1	Qiagen Powersoil DNA 250 mg			74972
Udemm1140	T001_V4_plate1	Sample	V4 515f-806r	1	DNA	1	Qiagen Powersoil DNA 250 mg	2	3.2	100205
Udemm1140	T002_V4_plate1	Sample	V4 515f-806r	1	DNA	2	Qiagen Powersoil DNA 250 mg	2	5	98042
Udemm1140	TNT_2017_new_13_V4_plate3	Sample	V4 515f-806r	3	DNA	3	Mobio Powersoil RNA w/ DNA elution kit 2 g	1	52.06	105671
Udemm1140	TNT_2017_new_14_V4_plate3	Sample	V4 515f-806r	3	DNA	4	Mobio Powersoil RNA w/ DNA elution kit 2 g	1	59.21	68345
Udemm1141	T003_V4_plate1	Sample	V4 515f-806r	1	DNA	1	Qiagen Powersoil DNA 250 mg	2	4.7	113015
Udemm1141	T004_V4_plate1	Sample	V4 515f-806r	1	DNA	2	Qiagen Powersoil DNA 250 mg	2	6.1	103321
Udemm1142	T005_V4_plate1	Sample	V4 515f-806r	1	DNA	1	Qiagen Powersoil DNA 250 mg	2	4	65952
Udemm1142	T006_V4_plate1	Sample	V4 515f-806r	1	DNA	2	Qiagen Powersoil DNA 250 mg	2	4	70790
Udemm1142	TNT_2017_new_17_V4_plate3	Sample	V4 515f-806r	3	DNA	3	Mobio Powersoil RNA w/ DNA elution kit 2 g	1	72.48	87451
Udemm1142	TNT_2017_new_18_V4_plate3	Sample	V4 515f-806r	3	DNA	4	Mobio Powersoil RNA w/ DNA elution kit 2 g	1	114.73	92144
Udemm1143	T007_V4_plate1	Sample	V4 515f-806r	1	DNA	1	Qiagen Powersoil DNA 250 mg	2	4.9	94054
Udemm1143	T008_V4_plate1	Sample	V4 515f-806r	1	DNA	2	Qiagen Powersoil DNA 250 mg	2	4.9	92227
Udemm1144	T009_V4_plate1	Sample	V4 515f-806r	1	DNA	1	Qiagen Powersoil DNA 250 mg	2	2.9	90290
Udemm1144	T010_V4_plate1	Sample	V4 515f-806r	1	DNA	2	Qiagen Powersoil DNA 250 mg	2	3.5	69148
Udemm1145	T011_V4_plate1	Sample	V4 515f-806r	1	DNA	1	Qiagen Powersoil DNA 250 mg	2	3.9	72315
Udemm1145	T012_V4_plate1	Sample	V4 515f-806r	1	DNA	2	Qiagen Powersoil DNA 250 mg	2	2.9	70121
Udemm1146	T013_V4_plate1	Sample	V4 515f-806r	1	DNA	1	Qiagen Powersoil DNA 250 mg	2	1.9	61716
Udemm1147	T014_V4_plate1	Sample	V4 515f-806r	1	DNA	1	Qiagen Powersoil DNA 250 mg	2	3.6	60585
Udemm1148	T015_V4_plate1	Sample	V4 515f-806r	1	DNA	1	Qiagen Powersoil DNA 250 mg	2	2	51238
Udemm1149	T016_V4_plate1	Sample	V4 515f-806r	1	DNA	1	Qiagen Powersoil DNA 250 mg	2	2.8	37554
Udemm1150	T017_V4_plate1	Sample	V4 515f-806r	1	DNA	1	Qiagen Powersoil DNA 250 mg	2	4.5	89827
Udemm1151	T018_V4_plate1	Sample	V4 515f-806r	1	DNA	1	Qiagen Powersoil DNA 250 mg	2	2.3	59638
Udemm1152	T019_V4_plate1	Sample	V4 515f-806r	1	DNA	1	Qiagen Powersoil DNA 250 mg	2	5	82729
Udemm1153	T020_V4_plate1	Sample	V4 515f-806r	1	DNA	1	Qiagen Powersoil DNA 250 mg	2	2.4	69793
Udemm1153	T021_V4_plate1	Sample	V4 515f-806r	1	DNA	2	Qiagen Powersoil DNA 250 mg	2	2.5	57728
Udemm1154	T022_V4_plate1	Sample	V4 515f-806r	1	DNA	1	Qiagen Powersoil DNA 250 mg	2	4.6	69954
Udemm1154	T023_V4_plate1	Sample	V4 515f-806r	1	DNA	2	Qiagen Powersoil DNA 250 mg	2	3	66159
Udemm1154	TNT_2017_new_25_V4_plate1	Sample	V4 515f-806r	1	DNA	3	Mobio Powersoil RNA w/ DNA elution kit 2 g	1	46.49	87292
Udemm1155	T024_V4_plate1	Sample	V4 515f-806r	1	DNA	1	Qiagen Powersoil DNA 250 mg	2	4.2	63002
Udemm1155	T025_V4_plate1	Sample	V4 515f-806r	1	DNA	2	Qiagen Powersoil DNA 250 mg	2	7.4	83804
Udemm1155	TNT_2017_new_01_V4_plate1	Sample	V4 515f-806r	1	DNA	3	Mobio Powersoil RNA w/ DNA elution kit 2 g	1	78.14	75724
Udemm1156	T026_V4_plate1	Sample	V4 515f-806r	1	DNA	1	Qiagen Powersoil DNA 250 mg	2	2.8	85667
Udemm1156	T027_V4_plate1	Sample	V4 515f-806r	1	DNA	2	Qiagen Powersoil DNA 250 mg	2	2.3	103782
Udemm1156	TNT_2017_new_03_V4_plate3	Sample	V4 515f-806r	3	DNA	3	Mobio Powersoil RNA w/ DNA elution kit 2 g	1	108.25	82201
Udemm1156	TNT_2017_new_04_V4_plate3	Sample	V4 515f-806r	3	DNA	4	Mobio Powersoil RNA w/ DNA elution kit 2 g	1	35.65	86697
Udemm1157	T028_V4_plate1	Sample	V4 515f-806r	1	DNA	1	Qiagen Powersoil DNA 250 mg	2	13.8	71680
Udemm1157	TNT_2017_new_05_V4_plate3	Sample	V4 515f-806r	3	DNA	2	Mobio Powersoil RNA w/ DNA elution kit 2 g	1	198.31	91204
Udemm1157	TNT_2017_new_06_V4_plate3	Sample	V4 515f-806r	3	DNA	3	Mobio Powersoil RNA w/ DNA elution kit 2 g	1	225.67	93703
Udemm1157	TNT_2017_new_07_V4_plate3	Sample	V4 515f-806r	3	DNA	4	Mobio Powersoil RNA w/ DNA elution kit 2 g	1	226.6	81045
Udemm1157_2	T029_V4_plate1	Sample	V4 515f-806r	1	DNA	1	Qiagen Powersoil DNA 250 mg	2	11.3	61026
Udemm1158	T030_V4_plate1	Sample	V4 515f-806r	1	DNA	1	Qiagen Powersoil DNA 250 mg	2	6.2	57032
Udemm1158	TNT_2017_new_09_V4_plate3	Sample	V4 515f-806r	3	DNA	2	Mobio Powersoil RNA w/ DNA elution kit 2 g	1	205.86	91351
Udemm1159	TNT_2017_new_12_V4_plate3	Sample	V4 515f-806r	3	DNA	1	Mobio Powersoil RNA w/ DNA elution kit 2 g	1	53.31	85827
Udemm1160	T031_V4_plate1	Sample	V4 515f-806r	1	DNA	1	Qiagen Powersoil DNA 250 mg	2	3.8	65421
Udemm1160	TNT_2017_new_30_V4_plate3	Sample	V4 515f-806r	3	DNA	2	Mobio Powersoil RNA w/ DNA elution kit 2 g	1	60.24	83018
Udemm1161	T032_V4_plate1	Sample	V4 515f-806r	1	DNA	1	Qiagen Powersoil DNA 250 mg	2	2.6	59484
Udemm1161	TNT_2017_new_31_V4_plate3	Sample	V4 515f-806r	3	DNA	3	Mobio Powersoil RNA w/ DNA elution kit 2 g	1	57.8	84518
Udemm1161	TNT_2017_new_32_V4_plate3	Sample	V4 515f-806r	3	DNA	4	Mobio Powersoil RNA w/ DNA elution kit 2 g	1	53.46	94460
Udemm1161	TNT_2017_new_33_V4_plate3	Sample	V4 515f-806r	3	DNA	5	Mobio Powersoil RNA w/ DNA elution kit 2 g	1	53.52	87376
Udemm1162	T033_V4_plate1	Sample	V4 515f-806r	1	DNA	1	Qiagen Powersoil DNA 250 mg	2	4.3	78774
Udemm1162	TNT_2017_new_34_V4_plate3	Sample	V4 515f-806r	3	DNA	2	Mobio Powersoil RNA w/ DNA elution kit 2 g	1	130.07	87010
Udemm1163	T034_V4_plate1	Sample	V4 515f-806r	1	DNA	1	Qiagen Powersoil DNA 250 mg	2	4.2	67260
Udemm1163	T035_V4_plate1	Sample	V4 515f-806r	1	DNA	2	Qiagen Powersoil DNA 250 mg	2	4.3	96196
Udemm1163	T245_V4_plate3	Sample	V4 515f-806r	3	DNA	3	Qiagen Powersoil DNA 250 mg	4	4.7	79032
Udemm1163	T246_V4_plate3	Sample	V4 515f-806r	3	DNA	4	Qiagen Powersoil DNA 250 mg	4	4.5	115059
Udemm1164	T036_V4_plate1	Sample	V4 515f-806r	1	DNA	1	Qiagen Powersoil DNA 250 mg	2	2.9	148368
Udemm1164	T037_V4_plate1	Sample	V4 515f-806r	1	DNA	2	Qiagen Powersoil DNA 250 mg	2	5.2	70860
Udemm1165	T038_V4_plate1	Sample	V4 515f-806r	1	DNA	1	Qiagen Powersoil DNA 250 mg	2	4.7	67014
Udemm1166	T039_V4_plate1	Sample	V4 515f-806r	1	DNA	1	Qiagen Powersoil DNA 250 mg	2	5.2	77752
Udemm1167	T040_V4_plate1	Sample	V4 515f-806r	1	DNA	1	Qiagen Powersoil DNA 250 mg	2	2.4	68647
Udemm1168	T041_V4_plate1	Sample	V4 515f-806r	1	DNA	1	Qiagen Powersoil DNA 250 mg	2	1.7	70373
Udemm1169	T042_V4_plate1	Sample	V4 515f-806r	1	DNA	1	Qiagen Powersoil DNA 250 mg	2	2.7	81195
Udemm1169	T043_V4_plate1	Sample	V4 515f-806r	1	DNA	2	Qiagen Powersoil DNA 250 mg	2	2	74482
Udemm1169	T247_V4_plate3	Sample	V4 515f-806r	3	DNA	3	Qiagen Powersoil DNA 250 mg	4	3.2	78461
Udemm1169	T248_V4_plate3	Sample	V4 515f-806r	3	DNA	4	Qiagen Powersoil DNA 250 mg	4	3.3	73467
Udemm1170	T044_V4_plate1	Sample	V4 515f-806r	1	DNA	1	Qiagen Powersoil DNA 250 mg	2	4.6	56258
Udemm1170	T045_V4_plate1	Sample	V4 515f-806r	1	DNA	2	Qiagen Powersoil DNA 250 mg	2	6.4	67649
Udemm1171	T046_V4_plate1	Sample	V4 515f-806r	1	DNA	1	Qiagen Powersoil DNA 250 mg	2	3.5	63709
Udemm1171	T047_V4_plate1	Sample	V4 515f-806r	1	DNA	2	Qiagen Powersoil DNA 250 mg	2	5.7	72342
Udemm1172	T048_V4_plate1	Sample	V4 515f-806r	1	DNA	1	Qiagen Powersoil DNA 250 mg	2	4	69340
Udemm1172	T049_V4_plate1	Sample	V4 515f-806r	1	DNA	2	Qiagen Powersoil DNA 250 mg	2	3.3	77952
Udemm1173	T050_V4_plate1	Sample	V4 515f-806r	1	DNA	1	Qiagen Powersoil DNA 250 mg	2	5.9	84782
Udemm1173	T051_V4_plate1	Sample	V4 515f-806r	1	DNA	2	Qiagen Powersoil DNA 250 mg	2	4.1	89269
Udemm1174	T052_V4_plate1	Sample	V4 515f-806r	1	DNA	1	Qiagen Powersoil DNA 250 mg	2	4.5	73345
Udemm1175	T053_V4_plate1	Sample	V4 515f-806r	1	DNA	1	Qiagen Powersoil DNA 250 mg	2	2.6	75946
Udemm1175	T054_V4_plate1	Sample	V4 515f-806r	1	DNA	2	Qiagen Powersoil DNA 250 mg	2	4.5	74945
Udemm1176	T055_V4_plate1	Sample	V4 515f-806r	1	DNA	1	Qiagen Powersoil DNA 250 mg	2	2.5	76718
Udemm1177	T056_V4_plate1	Sample	V4 515f-806r	1	DNA	1	Qiagen Powersoil DNA 250 mg	2	2	71415
Udemm1178	T057_V4_plate1	Sample	V4 515f-806r	1	DNA	1	Qiagen Powersoil DNA 250 mg	2	4.8	82063
Udemm1178	T058_V4_plate1	Sample	V4 515f-806r	1	DNA	2	Qiagen Powersoil DNA 250 mg	2	3.7	86844
Udemm1178	T249_V4_plate3	Sample	V4 515f-806r	3	DNA	3	Qiagen Powersoil DNA 250 mg	4	3.6	83743
Udemm1178	T250_V4_plate3	Sample	V4 515f-806r	3	DNA	4	Qiagen Powersoil DNA 250 mg	4	3.1	71986
Udemm1179	T059_V4_plate1	Sample	V4 515f-806r	1	DNA	1	Qiagen Powersoil DNA 250 mg	2	3.3	84178
Udemm1179	T060_V4_plate1	Sample	V4 515f-806r	1	DNA	2	Qiagen Powersoil DNA 250 mg	2	3	84118
Udemm1181	T062_V4_plate1	Sample	V4 515f-806r	1	DNA	1	Qiagen Powersoil DNA 250 mg	2	4.5	75229
Udemm1182	T063_V4_plate1	Sample	V4 515f-806r	1	DNA	1	Qiagen Powersoil DNA 250 mg	2	1.6	79067
Udemm1183	T064_V4_plate1	Sample	V4 515f-806r	1	DNA	1	Qiagen Powersoil DNA 250 mg	2	3.6	62729
Udemm1183	T065_V4_plate1	Sample	V4 515f-806r	1	DNA	2	Qiagen Powersoil DNA 250 mg	2	3.6	93932
Udemm1184	T066_V4_plate1	Sample	V4 515f-806r	1	DNA	1	Qiagen Powersoil DNA 250 mg	2	3.3	87285
Udemm1185	T067_V4_plate1	Sample	V4 515f-806r	1	DNA	1	Qiagen Powersoil DNA 250 mg	2	3.9	90491
Udemm1186	T068_V4_plate1	Sample	V4 515f-806r	1	DNA	1	Qiagen Powersoil DNA 250 mg	2	3.5	89433
Udemm1187	T069_V4_plate1	Sample	V4 515f-806r	1	DNA	1	Qiagen Powersoil DNA 250 mg	3	6.9	86308
Udemm1187	T070_V4_plate1	Sample	V4 515f-806r	1	DNA	2	Qiagen Powersoil DNA 250 mg	3	5.7	75227
Udemm1187	T251_V4_plate3	Sample	V4 515f-806r	3	DNA	3	Qiagen Powersoil DNA 250 mg	4	3.7	70485
Udemm1187	T252_V4_plate3	Sample	V4 515f-806r	3	DNA	4	Qiagen Powersoil DNA 250 mg	4	2.1	71263
Udemm1188	T071_V4_plate1	Sample	V4 515f-806r	1	DNA	1	Qiagen Powersoil DNA 250 mg	3	4.9	88908
Udemm1188	T072_V4_plate1	Sample	V4 515f-806r	1	DNA	2	Qiagen Powersoil DNA 250 mg	3	5.9	79457
Udemm1189	T073_V4_plate1	Sample	V4 515f-806r	1	DNA	1	Qiagen Powersoil DNA 250 mg	3	2.4	67554
Udemm1189	T074_V4_plate1	Sample	V4 515f-806r	1	DNA	2	Qiagen Powersoil DNA 250 mg	3	4.7	71974
Udemm1189	T253_V4_plate3	Sample	V4 515f-806r	3	DNA	3	Qiagen Powersoil DNA 250 mg	4	8.2	82801
Udemm1189	T254_V4_plate3	Sample	V4 515f-806r	3	DNA	4	Qiagen Powersoil DNA 250 mg	4	3.6	81160
Udemm1190	T075_V4_plate1	Sample	V4 515f-806r	1	DNA	1	Qiagen Powersoil DNA 250 mg	3	7.3	78463
Udemm1191	T076_V4_plate1	Sample	V4 515f-806r	1	DNA	1	Qiagen Powersoil DNA 250 mg	3	3.5	70132
Udemm1191	T077_V4_plate1	Sample	V4 515f-806r	1	DNA	2	Qiagen Powersoil DNA 250 mg	3	5.1	63337
Udemm1192	T078_V4_plate1	Sample	V4 515f-806r	1	DNA	1	Qiagen Powersoil DNA 250 mg	3	5.2	64548
Udemm1193	T079_V4_plate1	Sample	V4 515f-806r	1	DNA	1	Qiagen Powersoil DNA 250 mg	3	6.2	71032
Udemm1194	T080_V4_plate1	Sample	V4 515f-806r	1	DNA	1	Qiagen Powersoil DNA 250 mg	3	3.6	62653
Udemm1194	T081_V4_plate1	Sample	V4 515f-806r	1	DNA	2	Qiagen Powersoil DNA 250 mg	3	2.5	85955
Udemm1195	T082_V4_plate1	Sample	V4 515f-806r	1	DNA	1	Qiagen Powersoil DNA 250 mg	3	2.9	69615
Udemm1197	T083_V4_plate1	Sample	V4 515f-806r	1	DNA	1	Qiagen Powersoil DNA 250 mg	3	1	84155
Udemm1197	T084_V4_plate1	Sample	V4 515f-806r	1	DNA	2	Qiagen Powersoil DNA 250 mg	3	3	40988
Udemm1198	T085_V4_plate1	Sample	V4 515f-806r	1	DNA	1	Qiagen Powersoil DNA 250 mg	3	3.8	63196
Udemm1198	T086_V4_plate1	Sample	V4 515f-806r	1	DNA	2	Qiagen Powersoil DNA 250 mg	3	3.1	70666
Udemm1237	T087_V4_plate1	Sample	V4 515f-806r	1	DNA	1	Qiagen Powersoil DNA 250 mg	3	3.5	81355
Udemm1238	T088_V4_plate1	Sample	V4 515f-806r	1	DNA	1	Qiagen Powersoil DNA 250 mg	3	3.2	71102
Udemm1239	T089_V4_plate1	Sample	V4 515f-806r	1	DNA	1	Qiagen Powersoil DNA 250 mg	3	2.7	81169
Udemm1239	T090_V4_plate1	Sample	V4 515f-806r	1	DNA	2	Qiagen Powersoil DNA 250 mg	3	4.2	77451
Udemm1239	T255_V4_plate3	Sample	V4 515f-806r	3	DNA	3	Qiagen Powersoil DNA 250 mg	4	5	62486
Udemm1239	T256_V4_plate3	Sample	V4 515f-806r	3	DNA	4	Qiagen Powersoil DNA 250 mg	4	4.7	86962
Udemm1240	T091_V4_plate2	Sample	V4 515f-806r	2	DNA	1	Qiagen Powersoil DNA 250 mg	3	4	65646
Udemm1241	T092_V4_plate2	Sample	V4 515f-806r	2	DNA	1	Qiagen Powersoil DNA 250 mg	3	6	79392
Udemm1241	T093_V4_plate2	Sample	V4 515f-806r	2	DNA	2	Qiagen Powersoil DNA 250 mg	3	3.4	86029
Udemm1242	T094_V4_plate2	Sample	V4 515f-806r	2	DNA	1	Qiagen Powersoil DNA 250 mg	3	3.8	64207
Udemm1243	T095_V4_plate2	Sample	V4 515f-806r	2	DNA	1	Qiagen Powersoil DNA 250 mg	3	2.3	66547
Udemm1243	T096_V4_plate2	Sample	V4 515f-806r	2	DNA	2	Qiagen Powersoil DNA 250 mg	3	1.9	65882
Udemm1244	T097_V4_plate2	Sample	V4 515f-806r	2	DNA	1	Qiagen Powersoil DNA 250 mg	3	6.2	70137
Udemm1244	T098_V4_plate2	Sample	V4 515f-806r	2	DNA	2	Qiagen Powersoil DNA 250 mg	3	5.1	67071
Udemm1244	T257_V4_plate3	Sample	V4 515f-806r	3	DNA	3	Qiagen Powersoil DNA 250 mg	4	4.9	72340
Udemm1244	T258_V4_plate3	Sample	V4 515f-806r	3	DNA	4	Qiagen Powersoil DNA 250 mg	4	5	73042
Udemm1245	T099_V4_plate2	Sample	V4 515f-806r	2	DNA	1	Qiagen Powersoil DNA 250 mg	3	3.2	68318
Udemm1245	T100_V4_plate2	Sample	V4 515f-806r	2	DNA	2	Qiagen Powersoil DNA 250 mg	3	2.9	69681
Udemm1246	T101_V4_plate2	Sample	V4 515f-806r	2	DNA	1	Qiagen Powersoil DNA 250 mg	3	4.4	64728
Udemm1247	T102_V4_plate2	Sample	V4 515f-806r	2	DNA	1	Qiagen Powersoil DNA 250 mg	3	4.1	63437
Udemm1248	T103_V4_plate2	Sample	V4 515f-806r	2	DNA	1	Qiagen Powersoil DNA 250 mg	3	5.6	52106
Udemm1249	T104_V4_plate2	Sample	V4 515f-806r	2	DNA	1	Qiagen Powersoil DNA 250 mg	3	2.5	66246
Udemm1250	T105_V4_plate2	Sample	V4 515f-806r	2	DNA	1	Qiagen Powersoil DNA 250 mg	3	3.6	59857
Udemm1251	T106_V4_plate2	Sample	V4 515f-806r	2	DNA	1	Qiagen Powersoil DNA 250 mg	3	5	43394
Udemm1252	T107_V4_plate2	Sample	V4 515f-806r	2	DNA	1	Qiagen Powersoil DNA 250 mg	3	5.9	69697
Udemm1253	T108_V4_plate2	Sample	V4 515f-806r	2	DNA	1	Qiagen Powersoil DNA 250 mg	3	4.5	57373
Udemm1254	T109_V4_plate2	Sample	V4 515f-806r	2	DNA	1	Qiagen Powersoil DNA 250 mg	3	1.9	69343
Udemm1255	T110_V4_plate2	Sample	V4 515f-806r	2	DNA	1	Qiagen Powersoil DNA 250 mg	3	3.9	68687
Udemm1257	T111_V4_plate2	Sample	V4 515f-806r	2	DNA	1	Qiagen Powersoil DNA 250 mg	3	7.4	76848
Udemm1258	T112_V4_plate2	Sample	V4 515f-806r	2	DNA	1	Qiagen Powersoil DNA 250 mg	3	4.7	78740
Udemm1259	T113_V4_plate2	Sample	V4 515f-806r	2	DNA	1	Qiagen Powersoil DNA 250 mg	3	4.5	76105
Udemm1260	T114_V4_plate2	Sample	V4 515f-806r	2	DNA	1	Qiagen Powersoil DNA 250 mg	3	3.7	64063
Udemm1261	T115_V4_plate2	Sample	V4 515f-806r	2	DNA	1	Qiagen Powersoil DNA 250 mg	3	1.9	67037
Udemm1261	T233_V4_plate3	Sample	V4 515f-806r	3	DNA	2	Qiagen Powersoil DNA 250 mg	4	3.1	106522
Udemm1261	T234_V4_plate3	Sample	V4 515f-806r	3	DNA	3	Qiagen Powersoil DNA 250 mg	4	0.9	88538
Udemm1262	T116_V4_plate2	Sample	V4 515f-806r	2	DNA	1	Qiagen Powersoil DNA 250 mg	3	2.5	79819
Udemm1262	T235_V4_plate3	Sample	V4 515f-806r	3	DNA	2	Qiagen Powersoil DNA 250 mg	4	2	560882
Udemm1262	T236_V4_plate3	Sample	V4 515f-806r	3	DNA	3	Qiagen Powersoil DNA 250 mg	4	2.1	69186
Udemm1263	T117_V4_plate2	Sample	V4 515f-806r	2	DNA	1	Qiagen Powersoil DNA 250 mg	3	3.1	80940
Udemm1263	T118_V4_plate2	Sample	V4 515f-806r	2	DNA	2	Qiagen Powersoil DNA 250 mg	3	3.4	80991
Udemm1263	T259_V4_plate3	Sample	V4 515f-806r	3	DNA	3	Qiagen Powersoil DNA 250 mg	4	3.5	82664
Udemm1263	T260_V4_plate3	Sample	V4 515f-806r	3	DNA	4	Qiagen Powersoil DNA 250 mg	4	4.5	146705
Udemm1264	T119_V4_plate2	Sample	V4 515f-806r	2	DNA	1	Qiagen Powersoil DNA 250 mg	3	5.2	73998
Udemm1265	T120_V4_plate2	Sample	V4 515f-806r	2	DNA	1	Qiagen Powersoil DNA 250 mg	3	3.9	61076
Udemm1266	T121_V4_plate2	Sample	V4 515f-806r	2	DNA	1	Qiagen Powersoil DNA 250 mg	3	4.3	83133
Udemm1267	T122_V4_plate2	Sample	V4 515f-806r	2	DNA	1	Qiagen Powersoil DNA 250 mg	3	5.1	73055
Udemm1268	T123_V4_plate2	Sample	V4 515f-806r	2	DNA	1	Qiagen Powersoil DNA 250 mg	3	4.3	89857
Udemm1269	T124_V4_plate2	Sample	V4 515f-806r	2	DNA	1	Qiagen Powersoil DNA 250 mg	3	6.3	83001
Udemm1270	T125_V4_plate2	Sample	V4 515f-806r	2	DNA	1	Qiagen Powersoil DNA 250 mg	3	2.5	96644
Udemm1271	T126_V4_plate2	Sample	V4 515f-806r	2	DNA	1	Qiagen Powersoil DNA 250 mg	3	2.7	82322
Udemm1272	T127_V4_plate2	Sample	V4 515f-806r	2	DNA	1	Qiagen Powersoil DNA 250 mg	3	2.7	78883
Udemm1273	T128_V4_plate2	Sample	V4 515f-806r	2	DNA	1	Qiagen Powersoil DNA 250 mg	3	4.5	72911
Udemm1274	T129_V4_plate2	Sample	V4 515f-806r	2	DNA	1	Qiagen Powersoil DNA 250 mg	3	1.4	84636
Udemm1274	T130_V4_plate2	Sample	V4 515f-806r	2	DNA	2	Qiagen Powersoil DNA 250 mg	3	2.5	79264
Udemm1275	T131_V4_plate2	Sample	V4 515f-806r	2	DNA	1	Qiagen Powersoil DNA 250 mg	3	2.2	79124
Udemm1275	T132_V4_plate2	Sample	V4 515f-806r	2	DNA	2	Qiagen Powersoil DNA 250 mg	3	2	77621
Udemm1276	T133_V4_plate2	Sample	V4 515f-806r	2	DNA	1	Qiagen Powersoil DNA 250 mg	3	2.2	93025
Udemm1276	T134_V4_plate2	Sample	V4 515f-806r	2	DNA	2	Qiagen Powersoil DNA 250 mg	3	3.5	81942
Udemm1277	T135_V4_plate2	Sample	V4 515f-806r	2	DNA	1	Qiagen Powersoil DNA 250 mg	3	2.1	68723
Udemm1277	T136_V4_plate2	Sample	V4 515f-806r	2	DNA	2	Qiagen Powersoil DNA 250 mg	3	2.7	76986
Udemm1278	T137_V4_plate2	Sample	V4 515f-806r	2	DNA	1	Qiagen Powersoil DNA 250 mg	3	5.9	76073
Udemm1278	T138_V4_plate2	Sample	V4 515f-806r	2	DNA	2	Qiagen Powersoil DNA 250 mg	3	3.6	71805
Udemm1279	T139_V4_plate2	Sample	V4 515f-806r	2	DNA	1	Qiagen Powersoil DNA 250 mg	3	5.5	86228
Udemm1279	T140_V4_plate2	Sample	V4 515f-806r	2	DNA	2	Qiagen Powersoil DNA 250 mg	3	4.5	91493
Udemm1280	T141_V4_plate2	Sample	V4 515f-806r	2	DNA	1	Qiagen Powersoil DNA 250 mg	3	3	97203
Udemm1280	T142_V4_plate2	Sample	V4 515f-806r	2	DNA	2	Qiagen Powersoil DNA 250 mg	3	4.1	101825
Udemm1281	T143_V4_plate2	Sample	V4 515f-806r	2	DNA	1	Qiagen Powersoil DNA 250 mg	3	3	88918
Udemm1281	T144_V4_plate2	Sample	V4 515f-806r	2	DNA	2	Qiagen Powersoil DNA 250 mg	3	4.2	84795
Udemm1281	T261_V4_plate3	Sample	V4 515f-806r	3	DNA	3	Qiagen Powersoil DNA 250 mg	4	6.5	87173
Udemm1281	T262_V4_plate3	Sample	V4 515f-806r	3	DNA	4	Qiagen Powersoil DNA 250 mg	4	3.4	89781
Udemm1282	T145_V4_plate2	Sample	V4 515f-806r	2	DNA	1	Qiagen Powersoil DNA 250 mg	3	2.8	84343
Udemm1282	T146_V4_plate2	Sample	V4 515f-806r	2	DNA	2	Qiagen Powersoil DNA 250 mg	3	2.4	33707
Udemm1283	T147_V4_plate2	Sample	V4 515f-806r	2	DNA	1	Qiagen Powersoil DNA 250 mg	3	3.1	83011
Udemm1283	T148_V4_plate2	Sample	V4 515f-806r	2	DNA	2	Qiagen Powersoil DNA 250 mg	3	2.5	88040
Udemm1283	T263_V4_plate3	Sample	V4 515f-806r	3	DNA	3	Qiagen Powersoil DNA 250 mg	4	2.8	93667
Udemm1283	T264_V4_plate3	Sample	V4 515f-806r	3	DNA	4	Qiagen Powersoil DNA 250 mg	4	4	102297
Udemm1284	T149_V4_plate2	Sample	V4 515f-806r	2	DNA	1	Qiagen Powersoil DNA 250 mg	3	3.5	90651
Udemm1284	T150_V4_plate2	Sample	V4 515f-806r	2	DNA	2	Qiagen Powersoil DNA 250 mg	3	2.9	78136
Udemm1285	T151_V4_plate2	Sample	V4 515f-806r	2	DNA	1	Qiagen Powersoil DNA 250 mg	3	2.9	88026
Udemm1286	T152_V4_plate2	Sample	V4 515f-806r	2	DNA	1	Qiagen Powersoil DNA 250 mg	3	2.5	82049
Udemm1287	T153_V4_plate2	Sample	V4 515f-806r	2	DNA	1	Qiagen Powersoil DNA 250 mg	3	4	95219
Udemm1288	T154_V4_plate2	Sample	V4 515f-806r	2	DNA	1	Qiagen Powersoil DNA 250 mg	3	3.3	75333
Udemm1289	T155_V4_plate2	Sample	V4 515f-806r	2	DNA	1	Qiagen Powersoil DNA 250 mg	3	3.5	87349
Udemm1289	T237_V4_plate3	Sample	V4 515f-806r	3	DNA	2	Qiagen Powersoil DNA 250 mg	4	1.4	88256
Udemm1289	T238_V4_plate3	Sample	V4 515f-806r	3	DNA	3	Qiagen Powersoil DNA 250 mg	4	1.7	79667
Udemm1290	T156_V4_plate2	Sample	V4 515f-806r	2	DNA	1	Qiagen Powersoil DNA 250 mg	3	3.2	95850
Udemm1291	T157_V4_plate2	Sample	V4 515f-806r	2	DNA	1	Qiagen Powersoil DNA 250 mg	3	2.6	111751
Udemm1291	T239_V4_plate3	Sample	V4 515f-806r	3	DNA	2	Qiagen Powersoil DNA 250 mg	4	3.7	91637
Udemm1291	T240_V4_plate3	Sample	V4 515f-806r	3	DNA	3	Qiagen Powersoil DNA 250 mg	4	2.9	68585
Udemm1292	T158_V4_plate2	Sample	V4 515f-806r	2	DNA	1	Qiagen Powersoil DNA 250 mg	3	2.8	103682
Udemm1293	T159_V4_plate2	Sample	V4 515f-806r	2	DNA	1	Qiagen Powersoil DNA 250 mg	3	2.4	89616
Udemm1295	T160_V4_plate2	Sample	V4 515f-806r	2	DNA	1	Qiagen Powersoil DNA 250 mg	3	10.5	91020
Udemm1295	T241_V4_plate3	Sample	V4 515f-806r	3	DNA	2	Qiagen Powersoil DNA 250 mg	4	3.4	77346
Udemm1295	T242_V4_plate3	Sample	V4 515f-806r	3	DNA	3	Qiagen Powersoil DNA 250 mg	4	3.8	77462
Udemm1296	T161_V4_plate2	Sample	V4 515f-806r	2	DNA	1	Qiagen Powersoil DNA 250 mg	3	10.1	84422
Udemm1297	T162_V4_plate2	Sample	V4 515f-806r	2	DNA	1	Qiagen Powersoil DNA 250 mg	3	12.9	91024
Udemm1299	T163_V4_plate2	Sample	V4 515f-806r	2	DNA	1	Qiagen Powersoil DNA 250 mg	3	6	82664
Udemm1300	T164_V4_plate2	Sample	V4 515f-806r	2	DNA	1	Qiagen Powersoil DNA 250 mg	4	6	80003
Udemm1302	T165_V4_plate2	Sample	V4 515f-806r	2	DNA	1	Qiagen Powersoil DNA 250 mg	4	3.2	107425
Udemm1302	T243_V4_plate3	Sample	V4 515f-806r	3	DNA	2	Qiagen Powersoil DNA 250 mg	4	2.9	89231
Udemm1302	T244_V4_plate3	Sample	V4 515f-806r	3	DNA	3	Qiagen Powersoil DNA 250 mg	4	2.7	99071
Udemm1303	T166_V4_plate2	Sample	V4 515f-806r	2	DNA	1	Qiagen Powersoil DNA 250 mg	4	9.5	87116
Udemm1304	T167_V4_plate2	Sample	V4 515f-806r	2	DNA	1	Qiagen Powersoil DNA 250 mg	4	9.4	75589
Udemm1305	T168_V4_plate2	Sample	V4 515f-806r	2	DNA	1	Qiagen Powersoil DNA 250 mg	4	0.3	76871
Udemm1306	T169_V4_plate2	Sample	V4 515f-806r	2	DNA	1	Qiagen Powersoil DNA 250 mg	4	3.2	69301
Udemm1307	T170_V4_plate2	Sample	V4 515f-806r	2	DNA	1	Qiagen Powersoil DNA 250 mg	4	2.1	76003
Udemm1308	T171_V4_plate2	Sample	V4 515f-806r	2	DNA	1	Qiagen Powersoil DNA 250 mg	4	1.9	85239
Udemm1309	T172_V4_plate2	Sample	V4 515f-806r	2	DNA	1	Qiagen Powersoil DNA 250 mg	4	2.5	76219
Udemm1310	T173_V4_plate2	Sample	V4 515f-806r	2	DNA	1	Qiagen Powersoil DNA 250 mg	4	3.2	74874
Udemm1311	T174_V4_plate2	Sample	V4 515f-806r	2	DNA	1	Qiagen Powersoil DNA 250 mg	4	3.5	59290
Udemm1312	T175_V4_plate2	Sample	V4 515f-806r	2	DNA	1	Qiagen Powersoil DNA 250 mg	4	1.4	73496
Udemm1313	T176_V4_plate2	Sample	V4 515f-806r	2	DNA	1	Qiagen Powersoil DNA 250 mg	4	2.8	74718
Udemm1313	T221_V4_plate3	Sample	V4 515f-806r	3	DNA	2	Qiagen Powersoil DNA 250 mg	4	1.2	78405
Udemm1314	T177_V4_plate2	Sample	V4 515f-806r	2	DNA	1	Qiagen Powersoil DNA 250 mg	4	17.1	90220
Udemm1315	T178_V4_plate2	Sample	V4 515f-806r	2	DNA	1	Qiagen Powersoil DNA 250 mg	4	7.1	76887
Udemm1316	T179_V4_plate2	Sample	V4 515f-806r	2	DNA	1	Qiagen Powersoil DNA 250 mg	4	3.9	86940
Udemm1317	T180_V4_plate2	Sample	V4 515f-806r	2	DNA	1	Qiagen Powersoil DNA 250 mg	4	4.4	79573
Udemm1318	T181_V4_plate2	Sample	V4 515f-806r	2	DNA	1	Qiagen Powersoil DNA 250 mg	4	2.6	81508
Udemm1319	T182_V4_plate2	Sample	V4 515f-806r	2	DNA	1	Qiagen Powersoil DNA 250 mg	4	2.3	96523
Udemm1320	T183_V4_plate2	Sample	V4 515f-806r	2	DNA	1	Qiagen Powersoil DNA 250 mg	4	3.2	78046
Udemm1321	T184_V4_plate2	Sample	V4 515f-806r	2	DNA	1	Qiagen Powersoil DNA 250 mg	4	4.2	77989
Udemm1322	T185_V4_plate3	Sample	V4 515f-806r	3	DNA	1	Qiagen Powersoil DNA 250 mg	4	2.5	68209
Udemm1323	T186_V4_plate3	Sample	V4 515f-806r	3	DNA	1	Qiagen Powersoil DNA 250 mg	4	2.2	93610
Udemm1323	T222_V4_plate3	Sample	V4 515f-806r	3	DNA	2	Qiagen Powersoil DNA 250 mg	4	1.4	81276
Udemm1324	T187_V4_plate3	Sample	V4 515f-806r	3	DNA	1	Qiagen Powersoil DNA 250 mg	4	1.7	130710
Udemm1325	T188_V4_plate3	Sample	V4 515f-806r	3	DNA	1	Qiagen Powersoil DNA 250 mg	4	4.7	129686
Udemm1326	T189_V4_plate3	Sample	V4 515f-806r	3	DNA	1	Qiagen Powersoil DNA 250 mg	4	10.7	55978
Udemm1327	T190_V4_plate3	Sample	V4 515f-806r	3	DNA	1	Qiagen Powersoil DNA 250 mg	4	7.4	66176
Udemm1328	T191_V4_plate3	Sample	V4 515f-806r	3	DNA	1	Qiagen Powersoil DNA 250 mg	4	3.8	83328
Udemm1329	T192_V4_plate3	Sample	V4 515f-806r	3	DNA	1	Qiagen Powersoil DNA 250 mg	4	2.3	82964
Udemm1330	T193_V4_plate3	Sample	V4 515f-806r	3	DNA	1	Qiagen Powersoil DNA 250 mg	4	3.1	81219
Udemm1331	T194_V4_plate3	Sample	V4 515f-806r	3	DNA	1	Qiagen Powersoil DNA 250 mg	4	1.5	110713
Udemm1331	T223_V4_plate3	Sample	V4 515f-806r	3	DNA	2	Qiagen Powersoil DNA 250 mg	4	1.4	83861
Udemm1332	T195_V4_plate3	Sample	V4 515f-806r	3	DNA	1	Qiagen Powersoil DNA 250 mg	4	2.8	64406
Udemm1332	T224_V4_plate3	Sample	V4 515f-806r	3	DNA	2	Qiagen Powersoil DNA 250 mg	4	1.7	107456
Udemm1333	T196_V4_plate3	Sample	V4 515f-806r	3	DNA	1	Qiagen Powersoil DNA 250 mg	4	2	89515
Udemm1333	T225_V4_plate3	Sample	V4 515f-806r	3	DNA	2	Qiagen Powersoil DNA 250 mg	4	1.6	89537
Udemm1334	T197_V4_plate3	Sample	V4 515f-806r	3	DNA	1	Qiagen Powersoil DNA 250 mg	4	1	111996
Udemm1334	T226_V4_plate3	Sample	V4 515f-806r	3	DNA	2	Qiagen Powersoil DNA 250 mg	4	1.3	99508
Udemm1335	T198_V4_plate3	Sample	V4 515f-806r	3	DNA	1	Qiagen Powersoil DNA 250 mg	4	1.2	91787
Udemm1335	T227_V4_plate3	Sample	V4 515f-806r	3	DNA	2	Qiagen Powersoil DNA 250 mg	4	2	52798
Udemm1336	T199_V4_plate3	Sample	V4 515f-806r	3	DNA	1	Qiagen Powersoil DNA 250 mg	4	9.8	78351
Udemm1337	T200_V4_plate3	Sample	V4 515f-806r	3	DNA	1	Qiagen Powersoil DNA 250 mg	4	10.9	58819
Udemm1338	T201_V4_plate3	Sample	V4 515f-806r	3	DNA	1	Qiagen Powersoil DNA 250 mg	4	7	75176
Udemm1339	T202_V4_plate3	Sample	V4 515f-806r	3	DNA	1	Qiagen Powersoil DNA 250 mg	4	10.9	64479
Udemm1340	T203_V4_plate3	Sample	V4 515f-806r	3	DNA	1	Qiagen Powersoil DNA 250 mg	4	12.3	117666
Udemm1341	T204_V4_plate3	Sample	V4 515f-806r	3	DNA	1	Qiagen Powersoil DNA 250 mg	4	1.8	76468
Udemm1342	T205_V4_plate3	Sample	V4 515f-806r	3	DNA	1	Qiagen Powersoil DNA 250 mg	4	3.1	97015
Udemm1342	T228_V4_plate3	Sample	V4 515f-806r	3	DNA	2	Qiagen Powersoil DNA 250 mg	4	0.9	45786
Udemm1343	T206_V4_plate3	Sample	V4 515f-806r	3	DNA	1	Qiagen Powersoil DNA 250 mg	4	1.4	96506
Udemm1343	T229_V4_plate3	Sample	V4 515f-806r	3	DNA	2	Qiagen Powersoil DNA 250 mg	4	1.5	93861
Udemm1344	T207_V4_plate3	Sample	V4 515f-806r	3	DNA	1	Qiagen Powersoil DNA 250 mg	4	1.2	103571
Udemm1344	T230_V4_plate3	Sample	V4 515f-806r	3	DNA	2	Qiagen Powersoil DNA 250 mg	4	1	105833
Udemm1345	T208_V4_plate3	Sample	V4 515f-806r	3	DNA	1	Qiagen Powersoil DNA 250 mg	4	2.9	99320
Udemm1345	T231_V4_plate3	Sample	V4 515f-806r	3	DNA	2	Qiagen Powersoil DNA 250 mg	4	1.7	105002
Udemm1346	T209_V4_plate3	Sample	V4 515f-806r	3	DNA	1	Qiagen Powersoil DNA 250 mg	4	2	103204
Udemm1346	T232_V4_plate3	Sample	V4 515f-806r	3	DNA	2	Qiagen Powersoil DNA 250 mg	4	2.5	91404
Udemm1350	T210_V4_plate3	Sample	V4 515f-806r	3	DNA	1	Qiagen Powersoil DNA 250 mg	4	6	80898
Udemm1350	T211_V4_plate3	Sample	V4 515f-806r	3	DNA	2	Qiagen Powersoil DNA 250 mg	4	2.1	97391
Udemm1350	TNT_2017_new_37_V4_plate3	Sample	V4 515f-806r	3	DNA	3	Mobio Powersoil RNA w/ DNA elution kit 2 g	1	366.85	103154
Udemm1351	T212_V4_plate3	Sample	V4 515f-806r	3	DNA	1	Qiagen Powersoil DNA 250 mg	4	2.3	87381
Udemm1351	T213_V4_plate3	Sample	V4 515f-806r	3	DNA	2	Qiagen Powersoil DNA 250 mg	4	2	86674
Udemm1351	TNT_2017_new_38_V4_plate3	Sample	V4 515f-806r	3	DNA	3	Mobio Powersoil RNA w/ DNA elution kit 2 g	1	22.75	90386
Udemm1352	T214_V4_plate3	Sample	V4 515f-806r	3	DNA	1	Qiagen Powersoil DNA 250 mg	4	2.8	78135
Udemm1352	T215_V4_plate3	Sample	V4 515f-806r	3	DNA	2	Qiagen Powersoil DNA 250 mg	4	2.1	84080
Udemm1352	TNT_2017_new_39_V4_plate3	Sample	V4 515f-806r	3	DNA	3	Mobio Powersoil RNA w/ DNA elution kit 2 g	1	38.64	85651
