# Supplementary material for: Machine Learning Predicts the Presence of 2,4,6-Trinitrotoluene in Sediments of a Baltic Sea Munitions Dumpsite Using Microbial Community Compositions
Source: Front Microbiol. 2021 Sep 29;12:626048. doi: 10.3389/fmicb.2021.626048 (PMC8513674; doi:10.3389/fmicb.2021.626048)
Supplement: Supplementary file 1 [file Data_Sheet_1.zip › Supplements_update_09_28/Supplementary_Figure_08_Variable_importances.xlsx]

## Sheet: ave_run4_Genus_impo_tax_abu
The variable importance for Full community (Top25 genera), Full sediment (Top20 sediment parameters) and Full combined (Top50 genera and sediment parameters)
Microbial community variables with taxonomy						25 most important genera, importance (Janitza) > 0.25, pvalue < 0.01			50 most important genera AND sediment parameters, importance (Janitza) > 0.15, pvalue < 0.01
Phylum	Class	Order	Family	Genus	Maximal relative abundance [%]	Variable importance	p value		Variable importance	p value
Acidobacteria	Holophagae	Subgroup_7	unclassified	unclassified					0.210932	0.00840228
Bacteroidetes	Bacteroidia	Bacteroidales	unclassified	unclassified	0.386047	0.382995	0.000601273		0.362092	0.000635361
Bacteroidetes	Bacteroidia	Chitinophagales	unclassified	unclassified					0.223034	0.00671745
Bacteroidetes	Bacteroidia	Chitinophagales	Saprospiraceae	unclassified					0.164766	0.00994093
Bacteroidetes	Bacteroidia	Flavobacteriales	Flavobacteriaceae	Croceibacter					0.154567	0.00645275
Bacteroidetes	Bacteroidia	Flavobacteriales	Flavobacteriaceae	Muriicola					0.155337	0.00608479
Bacteroidetes	Bacteroidia	Flavobacteriales	Flavobacteriaceae	Maribacter	4.12538	0.373325	0.00372084		0.357679	0.00382161
Bacteroidetes	Bacteroidia	Flavobacteriales	Flavobacteriaceae	Maritimimonas	3.4555	0.646998	0.000259099		0.613092	0.000284849
Chloroflexi	Anaerolineae	SBR1031	A4b	unclassified	0.111371	1.47616	4.34028e-06		1.4005	4.51671e-06
Cyanobacteria	Oxyphotobacteria	Nostocales	Microcystaceae	Atelocyanobacterium_(UCYN-A)					0.225559	0.00282532
Cyanobacteria	Sericytochromatia	unclassified	unclassified	unclassified	5.65014	0.251275	0.00224698		0.236203	0.00237676
Euryarchaeota	Methanobacteria	Methanobacteriales	Methanobacteriaceae	Methanobacterium	0.297601	0.462411	0.000291495		0.435317	0.000374671
Firmicutes	Clostridia	Clostridiales	Clostridiaceae	Anaeromicrobium	0.373539	0.387765	0.00430942		0.369714	0.0044746
Firmicutes	Clostridia	Clostridiales	Clostridiaceae_1	Clostridium_sensu_stricto_13					0.227616	0.00346976
Firmicutes	Clostridia	Clostridiales	Lachnospiraceae	unclassified					0.221844	0.00479015
Gemmatimonadetes	Gemmatimonadetes	Gemmatimonadales	Gemmatimonadaceae	unclassified	0.384463	1.32911	0		1.25343	4.06504e-06
Planctomycetes	Planctomycetacia	Pirellulales	Pirellulaceae	Blastopirellula	4.61626	0.254852	0.00197857		0.218814	0.0027922
Planctomycetes	Planctomycetacia	Planctomycetales	Gimesiaceae	Gimesia					0.150246	0.00534084
Planctomycetes	Planctomycetacia	Planctomycetales	Gimesiaceae	unclassified	0.0919141	0.364656	0.000510939		0.288563	0.00130122
Proteobacteria	Alphaproteobacteria	Caulobacterales	Hyphomonadaceae	Maricaulis					0.191516	0.00401662
Proteobacteria	Alphaproteobacteria	Caulobacterales	Hyphomonadaceae	unclassified	0.269247	0.271916	0.00618488		0.271688	0.00520083
Proteobacteria	Alphaproteobacteria	Caulobacterales	Parvularculaceae	unclassified					0.187291	0.00492825
Proteobacteria	Alphaproteobacteria	Rhizobiales	KF-JG30-B3	unclassified					0.153031	0.00914319
Proteobacteria	Alphaproteobacteria	Rhizobiales	unclassified	unclassified					0.171097	0.00916827
Proteobacteria	Alphaproteobacteria	Rhodovibrionales	Kiloniellaceae	unclassified	0.242028	0.25448	0.00148036		0.244784	0.00129281
Proteobacteria	Alphaproteobacteria	Sphingomonadales	Sphingomonadaceae	unclassified					0.167654	0.00353353
Proteobacteria	Alphaproteobacteria	Sphingomonadales	Sphingomonadaceae	Parasphingopyxis					0.181832	0.00428235
Proteobacteria	Alphaproteobacteria	Sphingomonadales	Sphingomonadaceae	Altererythrobacter	0.136995	0.299946	0.00231007		0.273935	0.00250422
Proteobacteria	Deltaproteobacteria	Bdellovibrionales	Bdellovibrionaceae	OM27_clade	1.40139	0.409184	0.00120601		0.373609	0.00129899
Proteobacteria	Deltaproteobacteria	Desulfobacterales	Desulfobacteraceae	Desulfoconvexum					0.207596	0.00457227
Proteobacteria	Deltaproteobacteria	Desulfobacterales	Desulfobulbaceae	SEEP-SRB4					0.189092	0.00950103
Proteobacteria	Deltaproteobacteria	Desulfobacterales	Desulfobulbaceae	Desulfobulbus	0.316498	0.398683	0.00134018		0.377881	0.00153409
Proteobacteria	Deltaproteobacteria	Desulfobacterales	Desulfobulbaceae	Desulfocapsa	0.786506	0.430539	0.00138682		0.406373	0.00137046
Proteobacteria	Deltaproteobacteria	Desulfobacterales	Desulfobulbaceae	MSBL7	2.71844	0.768936	0.00013851		0.737348	0.000202063
Proteobacteria	Deltaproteobacteria	Desulfuromonadales	Desulfuromonadaceae	Desulfuromusa	1.50137	0.597024	0.000135217		0.570712	0.000124265
Proteobacteria	Deltaproteobacteria	Desulfuromonadales	Geobacteraceae	Geopsychrobacter	0.283405	0.654108	0.000293213		0.620315	0.00027956
Proteobacteria	Deltaproteobacteria	SAR324_clade(Marine_group_B)	unclassified	unclassified	0.274579	0.306219	0.00104274		0.295332	0.00100248
Proteobacteria	Gammaproteobacteria	Alteromonadales	Colwelliaceae	unclassified	2.3881	0.27369	0.00490291		0.264079	0.00535592
Proteobacteria	Gammaproteobacteria	Arenicellales	Arenicellaceae	Arenicella					0.169978	0.00877139
Proteobacteria	Gammaproteobacteria	Betaproteobacteriales	Nitrosomonadaceae	Nitrosomonas					0.223783	0.00296543
Proteobacteria	Gammaproteobacteria	Oceanospirillales	Halomonadaceae	Cobetia	2.55031	0.273292	0.00268475		0.255827	0.00300843
Proteobacteria	Gammaproteobacteria	Oceanospirillales	Nitrincolaceae	Motiliproteus	2.21518	0.334565	0.00291753		0.317035	0.00319116
Proteobacteria	Gammaproteobacteria	Thiotrichales	Thiotrichaceae	Cocleimonas	1.64616	1.88611	0		1.76099	0
TA06	unclassified	unclassified	unclassified	unclassified	0.0958131	0.351685	0.000679495		0.311999	0.000973289
The taxonomic lineage was based on Silva release 132
				Sediment parameter		20 most important sediment parameters, importance (Altmann) > 0.001, pvalue < 0.05
						Variable importance	p value		Variable importance	p value
				Arsenic		0.0223369	0.00121545		0.425069	0.00113813
				Grain size fraction 63 - 125 µm		0.0221398	0.00107892		0.201171	0.00324092
				Grain size fraction 250 - 500 µm		0.0188438	0.00142191
				Grain size fraction 500 - 1000 µm		0.0160669	0.00150516
				Vanadium		0.015456	0.00170496		0.180759	0.00429932
				Zinc		0.0146825	0.00324009		0.273118	0.00124579
				Total nitrogen		0.0118693	0.00299367
				Mercury		0.0107486	0.0119514		0.159893	0.00842143
				Cobalt		0.00978209	0.0061705		0.153145	0.00885302
				Grain size fraction > 1000 µm		0.0080823	0.0191076
				Lead		0.00762293	0.0168565
				Iron		0.00749465	0.00740926
				Grain size fraction 0.01 - 63 µm		0.00697053	0.0219913
				Copper		0.00555407	0.0401931
				Zirconium		0.00473483	0.0287179
				Total organic carbon		0.00446561	0.0461405
				Cadmium		0.00378099	0.0229737
				Tungsten		0.00373792	0.0152847
				Bismuth		0.0029341	0.0174958
				Thallium		0.00126147	0.041685
